# Supplementary material for: Combining fecal microbiome and metabolomics reveals diagnostic biomarkers for esophageal squamous cell carcinoma
Source: Microbiol Spectr. 2024 Mar 18;12(5):e04012-23. doi: 10.1128/spectrum.04012-23 (PMC11064534; doi:10.1128/spectrum.04012-23)
Supplement: Table S1 — Basic clinical information of esophageal squamous cell carcinoma group and healthy control group. [file spectrum.04012-23-s0002.xlsx]

## Sheet: Sheet1
Supplementary Table S1: Basic clinical information of esophageal squamous cell carcinoma group and healthy control group
Characteristics	ESCC	HC
Total number	20	20
Age (means ± SD)	64.2±5.46	62.5±4.36
Gender
male	15	15
female	5	5
BMI (means ± SD)	22.794±2.88	22.37±4.65
Weight (Kg, means ± SD)	59.611±7.76	60.523±5.44
Height (cm, means ± SD)	161.61±6.49	160.54±7.32
Smoking
Yes	5	4
No	15	16
Alcohol consumption
Yes	3	2
No	17	18
Hypertension
Yes	2	1
No	18	19
Tumor stage
I-II	12	/
III-IV	8	/
Lymph node metastasis
Yes	8	/
No	12	/
Postoperative chemotherapy
Yes	10	/
No	10	/
Postoperative radiotherapy
Yes	6	/
No	6	/
Abbreviations:ESCC, esophageal squamous cell carcinoma ; HC,Healthy controls; BMI, body mass index;
