# Supplementary material for: Combining fecal microbiome and metabolomics reveals diagnostic biomarkers for esophageal squamous cell carcinoma
Source: Microbiol Spectr. 2024 Mar 18;12(5):e04012-23. doi: 10.1128/spectrum.04012-23 (PMC11064534; doi:10.1128/spectrum.04012-23)
Supplement: Table S2 — Quality control data of 16s rRNA gene sequencing. [file spectrum.04012-23-s0003.xlsx]

## Sheet: Sheet1
Supplementary Table S2. Quality control data of 16s rRNA gene sequencing
Sample Name	Raw PE(#)	Raw Tags(#)	Clean Tags(#)	Effective Tags(#)	Base(nt)	AvgLen（bp)	Q20	Q30	GC (%)	Effective (%)
T1	100792	99419	98769	69696	17626706	253	99.41	98.35	53.16	69.15
T2	104706	103368	102749	62930	15910738	253	99.47	98.45	52.82	60.1
T3	113817	112367	111729	68959	17435205	253	99.5	98.53	52.98	60.59
T4	96302	94753	94205	60798	15375149	253	99.48	98.5	52.22	63.13
T5	98071	96479	95960	63675	16103507	253	99.43	98.29	52.66	64.93
T6	97296	96099	95476	60002	15174545	253	99.39	98.28	52.26	61.67
T7	102801	101376	100716	62983	15928313	253	99.43	98.37	51.96	61.27
T8	99699	98235	97613	60549	15309436	253	99.41	98.33	53.41	60.73
T9	100621	99546	98984	63667	16094801	253	99.47	98.46	51.26	63.27
T10	100040	99006	98460	66200	16739938	253	99.51	98.53	50.97	66.17
T11	105514	103199	102335	68804	17394417	253	99.36	98.22	51.93	65.21
T12	103217	101620	100989	64147	16218290	253	99.36	98.23	51.76	62.15
T13	102299	101213	100635	60871	15396147	253	99.42	98.33	52.39	59.5
T14	102180	101064	100541	66318	16763437	253	99.48	98.42	51.99	64.9
T15	99485	98358	97787	61819	15628657	253	99.48	98.41	51.76	62.14
T16	100492	99171	98663	63629	16091799	253	99.47	98.38	51.15	63.32
T17	100372	98971	98378	64506	16316146	253	99.42	98.23	52.38	64.27
T18	107830	106764	106179	65702	16613774	253	99.47	98.41	52.26	60.93
T19	105523	104149	103536	69506	17579192	253	99.52	98.54	52.93	65.87
T20	101621	100324	99701	65992	16688201	253	99.49	98.44	51.28	64.94
N1	107735	106033	105742	68430	17314253	253	99.67	98.84	52.59	63.52
N2	104898	103795	103528	65399	16545112	253	99.69	98.87	53.72	62.35
N3	104592	103243	102925	67897	17179796	253	99.69	98.88	52.81	64.92
N4	104966	104061	103831	65425	16545909	253	99.62	98.71	49.72	62.33
N5	106639	105776	105538	64892	16408790	253	99.65	98.74	53.73	60.85
N6	41611	37935	37066	31925	8164946	256	99.62	98.68	49.55	76.72
N7	106916	105713	105211	67169	16987415	253	99.49	98.49	51.85	62.82
N8	111750	111128	110654	69385	17542982	253	99.45	98.45	53.36	62.09
N9	94471	92970	92295	61151	15466138	253	99.35	98.21	51.4	64.73
N10	98517	97149	96499	61744	15611348	253	99.43	98.33	52.77	62.67
N11	109866	108198	107514	67471	17054644	253	99.47	98.45	52.11	61.41
N12	102198	100762	100159	61756	15585001	252	99.34	98.22	52.29	60.43
N13	100837	99504	98896	63183	15950204	252	99.32	98.08	55	62.66
N14	101083	99311	98598	63846	16146453	253	99.43	98.37	51.93	63.16
N15	105582	104162	103506	64300	16245845	253	99.31	98.13	51.62	60.9
N16	101303	99848	99229	65424	16542470	253	99.35	98.19	52.68	64.58
N17	94842	93556	93017	60749	15360940	253	99.47	98.45	52.56	64.05
N18	101176	99823	99253	62165	15721856	253	99.51	98.52	51.6	61.44
N19	101613	99122	98255	60634	15333444	253	99.35	98.17	51.94	59.67
N20	109457	107813	107081	68931	17423608	253	99.34	98.2	50.71	62.98
Table S2: Raw PE denotes the original downstream. PE reads; Raw Tags are the sequences of Tags obtained by splicing; Clean Tags are the sequences of Raw Tags after filtering low quality and short length; Effective Tags are the sequences of Tags after filtering chimeras; Base is the number of bases in the final Effective Data; AvgLen is the average length of Effective Tags; Q20 and Q30 are the per…
