# Supplementary material for: Combining fecal microbiome and metabolomics reveals diagnostic biomarkers for esophageal squamous cell carcinoma
Source: Microbiol Spectr. 2024 Mar 18;12(5):e04012-23. doi: 10.1128/spectrum.04012-23 (PMC11064534; doi:10.1128/spectrum.04012-23)
Supplement: Table S3 — 48 discriminatory genera of bacteria. [file spectrum.04012-23-s0004.xlsx]

## Sheet: N-vs-T.psig
Supplementary TableS3: 48 discriminatory genera of bacteria.
Taxonomy	avg(HC)	sd(HC)	avg(ESCC)	sd(ESCC)	p.value	q.values	T_statistics	interval lower	interval upper
k__Bacteria;p__Desulfobacterota;c__Desulfovibrionia;o__Desulfovibrionales;f__Desulfovibrionaceae;g__Desulfovibrio;	0.00038236	0.000467152	0.00230372	0.00176442	0.000111345	0.00936127	-4.70772	-0.00276856	-0.00107416
k__Bacteria;p__Firmicutes;c__Clostridia;o__Oscillospirales;f__Oscillospiraceae;g__UCG-002;	0.00189746	0.00162536	0.00683151	0.00459431	0.000141911	0.00936127	-4.52784	-0.0071847	-0.00268339
k__Bacteria;p__Firmicutes;c__Clostridia;o__Oscillospirales;f__Oscillospiraceae;g__Oscillibacter;	0.000208705	0.000169388	0.000567168	0.000328151	0.000162731	0.00936127	-4.34101	-0.00052749	-0.000189435
k__Bacteria;p__Firmicutes;c__Clostridia;o__Oscillospirales;f__Ruminococcaceae;g__Anaerotruncus;	9.55901e-06	1.4981e-05	7.96584e-05	7.34642e-05	0.000437069	0.0177569	-4.18125	-0.000105008	-3.51907e-05
k__Bacteria;p__Firmicutes;c__Clostridia;o__Peptococcales;f__Peptococcaceae;g__Peptococcus;	4.77951e-05	6.49723e-05	0.000172062	0.000128039	0.000589116	0.0177569	-3.87057	-0.000190014	-5.85203e-05
k__Bacteria;p__Firmicutes;c__Clostridia;o__Oscillospirales;f__Butyricicoccaceae;g__UCG-009;	3.34565e-05	4.44347e-05	0.000149758	0.000126654	0.000739089	0.0177569	-3.87501	-0.0001783	-5.43027e-05
k__Bacteria;p__Firmicutes;c__Clostridia;o__Lachnospirales;f__Lachnospiraceae;g__Lachnospiraceae_UCG-010;	0.000888988	0.000756847	0.00199146	0.00109754	0.000767961	0.0177569	-3.69818	-0.00170848	-0.000496463
k__Bacteria;p__Firmicutes;c__Clostridia;o__Peptostreptococcales-Tissierellales;f__Anaerovoracaceae;g__Family_XIII_AD3011_group;	7.00994e-05	8.98857e-05	0.000200739	0.000132832	0.000905692	0.0177569	-3.64269	-0.000203573	-5.77068e-05
k__Bacteria;p__Firmicutes;c__Clostridia;o__Oscillospirales;f__Ruminococcaceae;g__Paludicola;	1.59317e-06	7.12487e-06	2.07112e-05	2.13746e-05	0.000926025	0.0177569	-3.79473	-2.95358e-05	-8.70029e-06
k__Bacteria;p__Firmicutes;c__Clostridia;o__Christensenellales;f__Christensenellaceae;g__Christensenellaceae_R-7_group;	0.000745603	0.000902382	0.00196756	0.00134113	0.00186073	0.0321122	-3.38072	-0.0019571	-0.000486818
k__Bacteria;p__Bacteroidota;c__Bacteroidia;o__Bacteroidales;f__Rikenellaceae;g__Alistipes;	0.00567009	0.00563562	0.0129477	0.00834078	0.00275759	0.0432636	-3.23323	-0.0118552	-0.00270001
k__Bacteria;p__Proteobacteria;c__Gammaproteobacteria;o__Burkholderiales;f__Sutterellaceae;g__Sutterella;	0.00425695	0.00447672	0.0109992	0.0082298	0.0031385	0.0436053	-3.21846	-0.0110247	-0.00245992
k__Bacteria;p__Firmicutes;c__Clostridia;o__Oscillospirales;f__Oscillospiraceae;g__UCG-003;	0.000436528	0.000391353	0.000796584	0.000330488	0.00328471	0.0436053	-3.14355	-0.00059214	-0.000127972
k__Bacteria;p__Proteobacteria;c__Gammaproteobacteria;o__Burkholderiales;f__Sutterellaceae;g__Parasutterella;	0.0131134	0.0135766	0.00300631	0.00354885	0.00399877	0.0492929	3.22105	0.00359236	0.0166218
k__Bacteria;p__Firmicutes;c__Clostridia;o__Oscillospirales;f__Oscillospiraceae;g__UCG-005;	0.000626115	0.000991855	0.00161069	0.00107486	0.00463006	0.0532698	-3.01057	-0.00164678	-0.00032238
k__Bacteria;p__Proteobacteria;c__Gammaproteobacteria;o__Aeromonadales;f__Succinivibrionaceae;g__Succinatimonas;	9.55901e-06	2.55326e-05	5.73541e-05	6.82611e-05	0.00723417	0.0758134	-2.93285	-8.14135e-05	-1.41766e-05
k__Bacteria;p__Firmicutes;c__Bacilli;o__Erysipelotrichales;f__Erysipelotrichaceae;g__Turicibacter;	0.000823668	0.000837191	0.00184648	0.00136332	0.00746808	0.0758134	-2.85911	-0.00175191	-0.000293713
k__Bacteria;p__Bacteroidota;c__Bacteroidia;o__Bacteroidales;f__Marinifilaceae;g__Butyricimonas;	0.000227823	0.000230066	0.00107698	0.0012867	0.00868555	0.081321	-2.90531	-0.00145843	-0.00023989
k__Bacteria;p__Firmicutes;c__Bacilli;o__Erysipelotrichales;f__Erysipelotrichaceae;g__Holdemania;	4.46087e-05	4.66923e-05	0.000103556	8.19726e-05	0.00895304	0.081321	-2.79442	-0.000102019	-1.58755e-05
k__Bacteria;p__Firmicutes;c__Clostridia;o__Lachnospirales;f__Lachnospiraceae;g__[Eubacterium]_xylanophilum_group;	0.000332972	0.000440357	5.09814e-05	0.000112488	0.0112085	0.0937936	2.77471	7.0923e-05	0.000493059
k__Bacteria;p__Firmicutes;c__Clostridia;o__unidentified_Clostridia;f__Ruminococcaceae;g__unidentified_Ruminococcaceae;	2.8677e-05	5.36174e-05	0.000124267	0.000146528	0.0114132	0.0937936	-2.73981	-0.000167598	-2.3582e-05
k__Bacteria;p__Firmicutes;c__Clostridia;o__Lachnospirales;f__Lachnospiraceae;g__[Eubacterium]_eligens_group;	0.00332654	0.00278962	0.00696533	0.00548135	0.0131712	0.103321	-2.64588	-0.0064549	-0.000822695
k__Bacteria;p__Firmicutes;c__Clostridia;o__Lachnospirales;f__Lachnospiraceae;g__[Eubacterium]_ventriosum_group;	0.0020058	0.00153702	0.00102122	0.000764754	0.0160027	0.120075	2.5648	0.000198062	0.00177109
k__Bacteria;p__Firmicutes;c__Clostridia;o__Oscillospirales;f__Oscillospiraceae;g__Oscillospira;	1.9118e-05	6.40613e-05	0.00016569	0.00025314	0.0201436	0.138725	-2.51029	-0.00026785	-2.52926e-05
k__Bacteria;p__Firmicutes;c__Clostridia;o__Peptostreptococcales-Tissierellales;f__Anaerovoracaceae;g__[Eubacterium]_brachy_group;	1.43385e-05	2.82641e-05	4.77951e-05	5.42121e-05	0.020775	0.138725	-2.4473	-6.14327e-05	-5.48042e-06
k__Bacteria;p__Firmicutes;c__Clostridia;o__Lachnospirales;f__Lachnospiraceae;g__Lachnospiraceae_UCG-001;	0.00184011	0.00225256	0.000560795	0.000444215	0.0213792	0.138725	2.49191	0.000209999	0.00234863
k__Bacteria;p__Firmicutes;c__Clostridia;o__Lachnospirales;f__Lachnospiraceae;g__GCA-900066575;	4.93882e-05	7.55971e-05	0.000144978	0.000159978	0.0227049	0.138725	-2.41602	-0.000176759	-1.44209e-05
k__Bacteria;p__Firmicutes;c__Clostridia;o__Oscillospirales;f__Oscillospiraceae;g__Colidextribacter;	0.000412631	0.000567874	0.00187835	0.00261111	0.0230836	0.138725	-2.45304	-0.00270906	-0.000222372
k__Bacteria;p__Campilobacterota;c__Campylobacteria;o__Campylobacterales;f__Helicobacteraceae;g__Helicobacter;	2.07112e-05	3.76658e-05	0	0	0.0236936	0.138725	2.45908	3.08305e-06	3.83393e-05
k__Bacteria;p__Proteobacteria;c__Alphaproteobacteria;o__Sphingomonadales;f__Sphingomonadaceae;g__Novosphingobium;	2.23044e-05	4.14804e-05	0	0	0.0265439	0.138725	2.40471	2.89094e-06	4.17178e-05
k__Bacteria;p__Proteobacteria;c__Gammaproteobacteria;o__Burkholderiales;f__Alcaligenaceae;g__Alcaligenes;	3.02702e-05	4.90094e-05	3.18634e-06	1.42497e-05	0.0267137	0.138725	2.37314	3.42716e-06	5.07406e-05
k__Bacteria;p__Firmicutes;c__Clostridia;o__Lachnospirales;f__Lachnospiraceae;g__Lachnospiraceae_NK4A136_group;	0.00368022	0.00359132	0.00618468	0.00329741	0.0272461	0.138725	-2.29726	-0.00471197	-0.000296951
k__Bacteria;p__Firmicutes;c__Clostridia;o__Lachnospirales;f__Lachnospiraceae;g__Lachnospira;	0.0204276	0.0221785	0.00822872	0.006497	0.0274197	0.138725	2.36061	0.00148839	0.0229094
k__Bacteria;p__Desulfobacterota;c__Desulfovibrionia;o__Desulfovibrionales;f__Desulfovibrionaceae;g__Mailhella;	1.9118e-05	6.23707e-05	7.00994e-05	7.77747e-05	0.0281344	0.138725	-2.28694	-9.618e-05	-5.78281e-06
k__Bacteria;p__Proteobacteria;c__Alphaproteobacteria;o__Caulobacterales;f__Caulobacteraceae;g__Brevundimonas;	9.55901e-06	1.82016e-05	0	0	0.029815	0.142928	2.34864	1.04038e-06	1.80776e-05
k__Bacteria;p__Proteobacteria;c__Gammaproteobacteria;o__Burkholderiales;f__Burkholderiaceae;g__Ralstonia;	0.00019118	0.000299441	2.70839e-05	0.000121123	0.0319323	0.148941	2.27195	1.53582e-05	0.000312834
k__Bacteria;p__Firmicutes;c__Negativicutes;o__Acidaminococcales;f__Acidaminococcaceae;g__Phascolarctobacterium;	0.00712943	0.00724734	0.0202635	0.0251328	0.0350394	0.158494	-2.24558	-0.0252595	-0.00100868
k__Bacteria;p__Firmicutes;c__Clostridia;o__Oscillospirales;f__Ruminococcaceae;g__Candidatus_Soleaferrea;	7.96584e-06	1.41557e-05	5.25746e-05	8.78869e-05	0.0365394	0.158494	-2.24104	-8.61326e-05	-3.08484e-06
k__Bacteria;p__Actinobacteriota;c__Coriobacteriia;o__Coriobacteriales;f__Eggerthellaceae;g__Paraeggerthella;	3.18634e-06	1.42497e-05	5.25746e-05	9.82231e-05	0.0378459	0.158494	-2.22537	-9.57127e-05	-3.06377e-06
k__Bacteria;p__Firmicutes;c__Clostridia;o__Lachnospirales;f__Lachnospiraceae;g__Epulopiscium;	3.18634e-06	1.42497e-05	2.07112e-05	3.31376e-05	0.0391782	0.158494	-2.17273	-3.41108e-05	-9.38857e-07
k__Bacteria;p__Firmicutes;c__Clostridia;o__Lachnospirales;f__Lachnospiraceae;g__Sellimonas;	0.000113115	0.000143795	0.00028677	0.000334026	0.042378	0.158494	-2.13553	-0.000340866	-6.44477e-06
k__Bacteria;p__Proteobacteria;c__Gammaproteobacteria;o__Xanthomonadales;f__Xanthomonadaceae;g__Stenotrophomonas;	3.50497e-05	4.94707e-05	7.96584e-06	2.90105e-05	0.0429286	0.158494	2.11201	9.1886e-07	5.32489e-05
k__Bacteria;p__Firmicutes;c__Clostridia;o__Lachnospirales;f__Lachnospiraceae;g__[Eubacterium]_hallii_group;	0.00961637	0.00723659	0.00586605	0.00325023	0.044107	0.158494	2.1142	0.00010654	0.0073941
k__Bacteria;p__Firmicutes;c__Clostridia;o__Lachnospirales;f__Lachnospiraceae;g__[Eubacterium]_fissicatena_group;	1.9118e-05	2.4023e-05	4.77951e-05	5.61489e-05	0.0456927	0.158494	-2.09994	-5.67619e-05	-5.92136e-07
k__Bacteria;p__Firmicutes;c__Bacilli;o__Lactobacillales;f__Streptococcaceae;g__Streptococcus;	0.00606519	0.00444288	0.0100449	0.00736173	0.0468227	0.158494	-2.06988	-0.00789996	-5.95109e-05
k__Bacteria;p__Actinobacteriota;c__Coriobacteriia;o__Coriobacteriales;f__Atopobiaceae;g__Olsenella;	1.9118e-05	4.18651e-05	6.21336e-05	8.30091e-05	0.0478433	0.158494	-2.0692	-8.55934e-05	-4.37701e-07
k__Bacteria;p__Bacteroidota;c__Bacteroidia;o__Bacteroidales;f__Prevotellaceae;g__Prevotellaceae_UCG-001;	1.11522e-05	2.37433e-05	0	0	0.0492604	0.158494	2.10055	3.99716e-08	2.22644e-05
k__Bacteria;p__Firmicutes;c__Bacilli;o__Erysipelotrichales;f__Erysipelotrichaceae;g__Allobaculum;	2.07112e-05	4.41935e-05	0	0	0.0497206	0.158494	2.09586	2.79864e-08	4.13944e-05
TableS3：Taxonomy:species; avg(HC): mean of HC group; sd(HC): standard deviation of HC group; avg(ESCC): mean of ESCC group; sd(ESCC): standard deviation of ESCC group; q.values: corrected p-values; interval lower, interval upper: confidence intervals.
