# Supplementary material for: Combining fecal microbiome and metabolomics reveals diagnostic biomarkers for esophageal squamous cell carcinoma
Source: Microbiol Spectr. 2024 Mar 18;12(5):e04012-23. doi: 10.1128/spectrum.04012-23 (PMC11064534; doi:10.1128/spectrum.04012-23)
Supplement: Table S4 — LC-MS-based differential metabolite abundance data for ESCC and HC group. [file spectrum.04012-23-s0005.xlsx]

## Sheet: T.vs.N_all_Diff
Supplementary TableS4: LC-MS-based differential metabolite abundance data for ESCC and HC group.
ID	Name	Formula	Molecular Weight	RT [min]	m/z	ESCC_1	ESCC_2	ESCC_3	ESCC_4	ESCC_5	ESCC_6	ESCC_7	ESCC_8	ESCC_9	ESCC_10	ESCC_11	ESCC_12	ESCC_13	ESCC_14	ESCC_15	ESCC_16	ESCC_17	ESCC_18	ESCC_19	ESCC_20	HC_1	HC_2	HC_3	HC_4	HC_5	HC_6	HC_7	HC_8	HC_9	HC_10	HC_11	HC_12	HC_13	HC_14	HC_15	HC_16	HC_17	HC_18	HC_19	HC_20	FC	log2FC	Pvalue	ROC
Com_26096_pos	23-Nordeoxycholic acid	C23 H38 O4	378.277	14.996	396.311	4.64517e+06	1.19811e+06	8.06112e+06	1.39047e+06	1.57249e+06	1.97489e+06	898194	923994	4.42711e+06	661416	8.97783e+06	669530	1.12741e+06	1.30792e+06	2.15753e+06	7.50035e+06	1.18437e+06	1.3972e+06	3.10861e+06	9.03006e+06	1.32159e+07	1.80536e+06	5.31765e+06	3.28566e+06	3.28213e+07	2.09828e+06	1.68988e+07	2.86186e+07	7.71881e+06	5.69104e+06	8.18451e+06	6.46168e+06	6.81577e+06	4.5878e+06	1.78107e+06	9.92238e+06	2.11977e+07	8.10705e+06	2.52808e+06	5.50969e+06	0.323076	-1.63006	0.000138393	0.8225
Com_5743_pos	(2E)-N-(4-acetamidobutyl)-3-(4-hydroxy-3-methoxyphenyl)prop-2-enamide	C16 H22 N2 O4	328.14	9.551	329.147	1.30171e+07	3.30082e+07	1.84643e+07	1.09472e+08	4.08606e+07	2.76421e+07	2.32512e+07	7.83033e+07	1.7779e+07	1.93585e+07	7.76963e+06	5.78916e+07	1.26474e+07	1.82553e+08	7.80623e+07	9.19192e+06	1.38529e+07	2.55875e+07	2.26177e+07	9.33418e+07	7.24425e+06	1.08062e+07	2.70104e+07	1.16751e+08	1.0255e+07	1.07737e+07	9.19012e+06	6.35036e+06	6.57318e+06	4.97865e+06	1.81163e+07	3.4147e+06	7.42114e+06	1.60315e+07	1.58081e+06	1.08126e+07	1.39783e+07	9.02679e+06	1.08815e+07	4.52826e+06	2.89369	1.53291	0.000176597	0.855
Com_16368_pos	Phenylethanolamine	C8 H11 N O	137.084	9.592	138.091	7.05691e+06	1.95982e+07	1.62642e+07	4.75841e+07	6.6666e+07	4.09557e+07	1.21798e+07	4.22833e+07	1.04782e+07	1.97538e+07	1.03004e+07	1.86894e+07	1.20644e+07	5.01415e+07	2.58474e+07	8.37418e+06	9.65672e+06	1.28147e+07	1.81904e+07	2.56355e+07	1.06484e+07	1.04091e+07	1.0787e+07	2.89733e+07	7.23293e+06	1.08104e+07	5.67074e+06	8.24156e+06	1.4803e+07	7.81055e+06	8.78197e+06	8.15859e+06	6.24411e+06	1.09625e+07	2.89699e+06	1.02582e+07	1.63862e+07	8.69134e+06	6.71916e+06	6.30938e+06	2.36327	1.24079	0.000184321	0.8325
Com_31182_pos	1-[2-(2,5-dimethyl-1H-pyrrol-1-yl)-4-nitrophenyl]-1H-imidazole	C15 H14 N4 O2	282.108	9.981	283.116	1.84971e+07	9.68525e+06	4.3707e+06	9.12964e+06	2.26538e+07	1.17976e+07	1.7344e+07	5.96924e+06	3.28726e+06	2.00904e+07	4.18778e+06	1.53157e+07	2.34949e+07	7.41938e+06	9.14866e+06	1.42733e+07	3.89329e+06	1.2005e+07	5.6459e+06	1.40016e+07	9.8143e+06	5.19542e+06	7.90615e+06	6.40744e+06	4.17827e+06	1.70442e+06	6.55903e+06	3.05832e+06	8.14865e+06	2.22364e+06	3.10909e+06	2.33478e+06	5.29895e+06	1.09486e+07	1.90502e+06	7.01078e+06	5.11437e+06	4.62171e+06	6.54609e+06	2.42285e+06	2.22194	1.15182	0.000201356	0.81
Com_80838_pos	2-piperidino-6-(2-thienyl)-4-(trifluoromethyl)nicotinonitrile	C16 H14 F3 N3 S	337.088	7.688	338.095	193641	894073	768981	6.76913e+06	6.29224e+06	2.98795e+06	2.51192e+06	904072	224025	783512	224611	292111	2.22367e+06	709329	6.54642e+06	835083	186613	254798	2.22632e+06	1.67675e+06	198686	2.97165e+06	376137	236376	392222	405901	178537	284505	240165	195751	249283	400469	160664	249270	122999	164867	277562	306287	215936	126759	4.83688	2.27408	0.000229841	0.805
Com_6854_pos	N1-[4-hydroxy-6-(methoxymethyl)pyrimidin-2-yl]acetamide	C8 H11 N3 O3	197.08	1.506	198.087	2.19343e+07	2.80873e+07	2.0592e+07	3.25264e+07	2.75073e+07	1.4105e+07	1.49721e+07	1.87421e+07	2.48463e+07	4.86865e+07	2.93145e+07	2.48498e+07	2.30031e+07	2.1219e+07	1.32153e+07	2.93428e+07	3.45943e+07	6.78621e+07	1.39713e+07	6.06087e+07	3.18686e+07	2.8805e+07	7.94822e+07	2.27534e+07	1.10103e+08	5.8374e+07	3.62776e+07	1.28843e+08	3.26217e+07	3.50392e+07	5.45284e+07	4.12908e+07	5.02516e+07	5.86359e+07	7.94802e+07	4.27937e+07	2.75155e+07	3.05855e+07	1.66674e+08	3.79295e+07	0.49398	-1.01748	0.000230759	0.84
Com_90650_pos	Despropionyl p-fluoro fentanyl	C19 H23 F N2	298.189	8.898	299.197	3.07747e+06	3.90808e+06	566898	1.82927e+06	2.08768e+06	2.8556e+06	2.02734e+06	1.64891e+06	1.02419e+06	2.41162e+06	474411	3.15728e+06	2.02007e+06	837618	1.16001e+06	2.20517e+06	267664	1.64915e+06	1.11626e+06	1.79138e+06	1.52071e+06	803057	1.76585e+06	441054	785252	880055	1.67224e+06	376052	706902	295379	567691	214353	438476	1.22309e+06	193870	893842	710569	703918	840723	451798	2.33234	1.22178	0.000266557	0.8325
Com_6456_neg	Guanosine monophosphate (GMP)	C10 H14 N5 O8 P	363.057	1.392	362.049	7.16539e+06	198141	269023	1.04665e+06	294156	1.12018e+06	289866	333988	4.7688e+06	217266	1.87062e+06	1.09451e+06	459098	2.42248e+06	124476	1.75877e+06	880617	2.76937e+06	184336	4.97248e+06	914808	4.82021e+06	4.62611e+06	6.11432e+07	1.60767e+06	497265	1.30234e+06	3.3528e+07	1.6188e+07	1.9613e+07	2.46006e+06	4.74159e+07	908566	477414	1.29952e+07	4.1198e+07	1.81203e+07	1.79922e+07	692372	2.40975e+06	0.111592	-3.16369	0.000282902	0.7975
Com_4857_pos	19(R)-hydroxy Prostaglandin E1	C20 H34 O6	352.223	13.612	353.23	2.33017e+07	6.28141e+07	2.34671e+08	8.15416e+07	7.52964e+07	4.71666e+07	2.58039e+07	3.53042e+07	3.38736e+07	4.47289e+07	1.04784e+08	2.42374e+08	1.35598e+08	4.34372e+07	3.43248e+08	3.41437e+08	2.6243e+07	4.3207e+07	2.93368e+07	9.77912e+07	3.98962e+07	3.70493e+07	5.76673e+07	1.32626e+07	2.69001e+07	4.31039e+07	2.46774e+07	9.4627e+06	3.7412e+07	1.51739e+07	1.05874e+07	8.85354e+06	1.58777e+07	6.90324e+07	9.09965e+06	3.43866e+07	4.31787e+07	1.20868e+08	1.4204e+07	2.23987e+07	3.17254	1.66564	0.000282969	0.8125
Com_24361_neg	N-Oleoyl Glycine	C20 H37 N O3	339.277	13.584	338.27	2.2448e+06	6.12333e+06	1.93976e+06	4.23513e+06	7.21288e+06	3.62182e+06	3.85499e+06	5.96766e+06	4.51806e+06	3.23766e+06	2.9377e+06	3.14961e+06	6.95117e+06	2.54803e+06	5.76463e+06	2.07085e+06	4.27005e+06	7.5606e+06	9.61496e+06	5.70844e+06	1.06718e+06	1.82106e+06	1.31684e+06	1.02591e+06	1.79302e+06	1.39243e+06	1.76122e+06	2.27204e+06	2.26059e+06	2.61027e+06	2.1698e+06	4.54702e+06	2.79024e+06	7.56749e+06	1.15888e+06	1.15943e+06	4.25714e+06	3.48002e+06	5.49411e+06	2.47227e+06	1.78439	0.835428	0.000371403	0.8025
Com_37081_neg	13,14-dihydro-15-keto Prostaglandin E2	C20 H32 O5	388.2	9.202	387.193	1.23582e+06	784230	202143	6.34834e+06	2.38332e+06	2.32196e+06	1.02631e+06	4.1231e+06	745123	490046	286248	1.58843e+06	1.24874e+06	1.24092e+06	746633	545712	831239	1.50383e+06	1.84215e+06	1.7903e+06	182966	1.3059e+06	1.00767e+06	524686	192569	701208	714080	382809	286038	341657	112014	369534	766879	729150	106480	701238	2.05213e+06	384795	167727	211816	2.78299	1.47664	0.000399483	0.8225
Com_23062_pos	2-Phenylpropionic acid	C9 H10 O2	150.068	15.173	151.076	5.61972e+06	3.13046e+07	1.56368e+07	7.8171e+06	8.21752e+06	1.06019e+07	1.0306e+07	8.0738e+06	7.16731e+06	2.70635e+06	5.29683e+06	5.42546e+06	6.16766e+06	6.43764e+06	9.67546e+06	5.40125e+06	5.90874e+06	2.94498e+06	1.00399e+07	7.99775e+06	2.05058e+07	1.43285e+07	5.10168e+06	5.1931e+06	8.03059e+06	9.05009e+06	8.57734e+06	3.87268e+07	3.42887e+07	4.62758e+07	1.94097e+07	2.55845e+07	1.44283e+07	1.17686e+07	1.09309e+07	2.21729e+07	2.51433e+07	1.61509e+07	1.04036e+07	1.36574e+07	0.480214	-1.05825	0.000423955	0.8125
Com_64829_pos	1-(4-methyl-2-morpholino-1,3-thiazol-5-yl)ethan-1-one	C10 H14 N2 O2 S	226.082	7.957	227.089	2.0794e+06	2.44867e+06	370405	3.06177e+06	7.53614e+06	2.00341e+06	2.80321e+06	2.45289e+06	1.41805e+06	6.07036e+06	822196	1.29547e+06	3.84673e+06	811851	1.08499e+06	1.68209e+06	913227	724252	1.85128e+06	2.81003e+06	799147	1.15943e+06	1.76717e+06	837332	558909	1.94632e+06	604455	190712	2.402e+06	132184	889502	1.30957e+06	910201	1.07887e+06	123134	126302	2.31204e+06	645464	128902	166089	2.54794	1.34933	0.000518921	0.805
Com_2967_pos	DL-2-(acetylamino)-3-phenylpropanoic acid	C11 H13 N O3	207.09	9.52	208.097	6.75038e+07	1.82867e+07	1.92338e+07	2.41744e+07	2.94335e+07	1.23974e+07	1.15451e+07	1.74403e+07	5.52315e+07	3.76103e+08	6.04764e+07	1.99621e+07	5.30582e+07	2.15344e+07	1.19734e+08	4.61781e+07	5.55448e+07	6.53091e+07	1.01995e+07	1.74997e+07	1.97821e+08	3.42814e+07	1.65547e+08	6.9082e+07	6.02637e+07	5.41053e+07	9.72786e+07	5.99604e+07	1.76259e+08	1.16871e+08	8.63234e+07	3.75001e+08	2.99853e+08	2.72348e+07	9.33717e+07	1.0994e+08	3.09665e+07	4.03724e+08	2.52427e+07	1.92574e+08	0.411423	-1.2813	0.000521165	0.8175
Com_78924_pos	alprazolam-d5	C17 H8 [2]H5 Cl N4	313.116	8.316	314.124	3.4314e+06	2.792e+06	2.49865e+06	2.07944e+06	4.03483e+06	1.96507e+06	1.66989e+06	2.733e+06	889399	3.88338e+06	1.08869e+06	2.75068e+06	1.34085e+06	2.65492e+06	2.84619e+06	2.39426e+06	369833	5.30988e+06	1.27277e+06	1.6753e+06	440300	2.87318e+06	2.36504e+06	893895	559410	3.06904e+06	1.53691e+06	725230	501536	484518	880433	1.55891e+06	672771	1.79871e+06	647959	2.18272e+06	429917	647986	707524	1.30388e+06	1.96378	0.973636	0.000685	0.79
Com_65906_neg	FAHFA (2:0/22:1)	C24 H44 O4	396.325	14.081	395.318	160953	441048	334384	119003	570076	388952	977736	432972	386112	204573	382943	542154	237907	266060	1.17726e+06	366739	133703	255251	478440	432112	64238.5	155265	50746.2	300071	45992.2	216399	271153	61543.4	181164	87113.7	201861	187531	193285	358245	278793	289502	368062	348915	357008	66097.6	2.02998	1.02147	0.000918313	0.8025
Com_8004_pos	Adipic acid	C6 H10 O4	146.058	7.144	147.065	5.40096e+07	8.97905e+07	1.11913e+08	1.08151e+08	1.99948e+08	1.46839e+08	6.05497e+07	1.18318e+08	1.27067e+07	1.75875e+07	1.04513e+07	6.49934e+07	3.11483e+07	5.61858e+07	3.01158e+07	1.38602e+07	1.90115e+07	2.626e+07	5.0041e+07	8.21747e+07	2.06383e+07	1.12759e+08	7.07604e+07	7.71677e+06	1.28979e+07	3.76418e+07	1.53744e+07	9.51216e+06	1.94794e+07	7.15722e+06	9.13603e+06	9.38922e+06	1.23175e+07	1.11996e+08	5.05277e+06	1.61438e+07	3.68203e+07	1.11474e+07	1.52898e+07	6.45216e+06	2.38104	1.25159	0.000986747	0.785
Com_45457_pos	1,5-diphenyl-1H-1,2,4-triazole-3-thiol	C14 H11 N3 S	291.022	7.72	292.03	908866	2.83705e+06	1.53691e+06	6.65167e+06	4.39851e+06	5.11965e+06	1.82438e+06	6.62308e+06	4.35126e+06	1.07755e+06	1.41756e+06	2.8964e+06	3.40482e+06	1.13096e+07	4.44996e+06	1.22589e+06	860621	1.30758e+06	2.48907e+06	3.39492e+06	2.40691e+06	1.25276e+06	1.47043e+06	3.32269e+06	995631	1.17985e+06	569083	1.82065e+06	1.74103e+06	877255	1.54131e+06	796693	1.14613e+06	1.17947e+06	472637	978050	3.0914e+06	1.7248e+06	1.78466e+06	749470	2.33963	1.22628	0.00101777	0.7775
Com_424_pos	3,3-dimethyl-2-morpholino-2,3-dihydrobenzo[b]furan-5-ol	C14 H19 N O3	249.137	6.809	250.144	2.8675e+08	2.00111e+06	7.10244e+07	5.51299e+06	9.93848e+06	5.04338e+06	6.5448e+07	1.56039e+07	4.46059e+07	1.25338e+06	5.70352e+07	5.76672e+07	2.63824e+07	1.34258e+06	8.304e+06	1.06976e+08	3.36194e+07	1.7097e+08	2.82444e+08	9.88872e+06	6.87327e+07	2.55074e+08	5.58635e+07	3.34086e+07	7.10388e+07	6.13413e+07	3.87821e+08	4.13989e+08	1.23156e+08	1.05141e+08	4.69681e+08	4.48621e+08	2.35484e+08	1.55686e+06	9.86962e+08	1.7679e+08	4.10829e+07	7.19939e+07	1.51601e+08	3.49197e+09	0.164914	-2.60021	0.00107405	0.8
Com_3407_pos	N1-(2,3-dihydro-1,4-benzodioxin-6-yl)acetamide	C10 H11 N O3	193.074	10.177	194.081	2.05974e+06	5.52469e+06	7.66567e+06	2.90623e+06	2.48877e+06	4.19853e+06	3.43526e+06	4.57768e+06	4.41306e+06	1.68033e+06	3.78428e+06	3.48969e+06	2.85572e+06	1.65693e+07	3.05117e+06	3.63674e+06	2.40043e+06	4.04124e+06	2.48848e+06	3.28173e+06	5.03235e+08	8.93637e+07	2.35616e+06	4.74317e+06	9.94151e+07	3.57183e+07	5.62373e+06	2.51063e+07	3.96079e+07	1.25171e+07	7.60495e+06	6.18771e+06	2.81352e+06	7.37106e+06	8.14864e+06	4.61804e+06	8.09908e+06	7.52348e+06	4.85718e+06	3.98271e+06	0.0961991	-3.37783	0.00116293	0.845
Com_55660_pos	Spectinomycin	C14 H24 N2 O7	332.158	1.167	333.166	8.2266e+06	1.29349e+07	6.54289e+06	1.22128e+06	721232	5.43902e+06	4.72345e+06	445314	1.31655e+06	2.06307e+06	388902	1.12522e+07	1.39478e+06	1.53653e+06	4.16981e+06	1.95411e+06	4.50169e+06	5.28619e+06	5.26294e+06	2.6222e+06	818294	2.30415e+06	2.93754e+06	2.47742e+06	1.99646e+06	1.16567e+06	1.99861e+06	714054	507277	507629	1.57567e+06	564241	759325	1.03731e+06	863955	995317	1.01796e+06	826853	1.53799e+06	464947	3.2709	1.70969	0.00122141	0.77
Com_35631_pos	Quinolinic acid	C7 H5 N O4	167.022	5.063	168.029	4.7738e+06	1.90055e+07	3.77977e+06	8.09541e+06	2.05015e+07	1.08875e+07	4.57306e+06	1.27306e+07	1.76813e+06	9.72254e+06	1.4385e+06	7.58742e+06	3.41839e+06	9.6145e+06	1.34086e+07	6.24624e+06	2.44628e+06	2.56355e+06	2.53241e+06	2.39747e+07	2.53231e+06	5.33872e+06	5.71651e+06	6.70671e+06	4.5037e+06	6.9679e+06	3.52838e+06	1.33075e+06	1.05685e+06	824011	1.35144e+06	2.02799e+06	2.02116e+06	4.82288e+06	1.08491e+06	3.55727e+06	6.20608e+06	1.80782e+06	1.83905e+06	2.38098e+06	2.57705	1.36572	0.00127366	0.78
Com_11232_pos	Diosgenin	C27 H42 O3	396.299	11.548	397.306	9.84084e+06	4.34826e+06	1.17036e+07	1.40873e+06	3.55407e+07	1.41404e+07	1.52647e+07	3.52336e+07	2.73582e+07	4.85687e+07	1.38526e+07	3.38403e+07	4.69916e+07	1.14799e+07	2.75584e+06	3.57992e+07	8.01116e+06	1.06599e+07	1.015e+07	3.18471e+07	1.6134e+06	1.03468e+07	8.28065e+07	4.13322e+06	1.56216e+07	5.99485e+06	892104	731645	1.81506e+06	647651	2.73878e+06	655112	3.92487e+07	4.09965e+06	1.3172e+07	2.25129e+07	712150	2.14694e+06	5.30701e+06	506558	1.89518	0.922334	0.00137943	0.7725
Com_7145_pos	1-Naphthol	C10 H8 O	144.057	12.254	145.065	6.77346e+06	2.008e+06	1.86642e+06	2.3225e+06	2.05797e+06	1.75129e+06	2.49723e+06	2.92831e+06	7.97534e+06	4.75373e+06	1.15748e+07	2.07286e+06	1.37463e+07	6.30472e+06	1.44653e+06	6.69263e+06	1.52134e+06	1.29013e+07	3.67995e+06	3.62923e+06	1.05227e+07	3.03429e+07	2.57776e+07	1.62862e+07	8.73718e+06	3.3696e+06	2.01902e+08	9.70195e+07	2.46507e+06	1.30652e+07	1.33886e+07	8.31784e+06	1.02131e+07	2.37392e+06	8.86482e+06	2.26617e+06	3.54832e+06	1.04229e+07	1.16609e+07	9.37708e+06	0.201061	-2.3143	0.00145884	0.795
Com_17585_pos	8-Aminooctanoic acid	C8 H17 N O2	159.126	2.174	160.133	1.34755e+07	2.71262e+07	1.87355e+07	3.63046e+07	7.06866e+07	1.3037e+07	2.19657e+07	2.43784e+07	5.87561e+07	1.92847e+07	8.4233e+06	3.23215e+07	4.23901e+07	1.17387e+07	2.58329e+07	6.18203e+07	8.63389e+06	3.17225e+07	9.81065e+06	6.33131e+07	1.37069e+07	2.45239e+07	4.28489e+07	1.09441e+07	2.29937e+07	1.55305e+07	1.44582e+07	4.64146e+06	3.30423e+06	3.04688e+06	2.3953e+07	2.84012e+06	5.27747e+06	2.64019e+07	5.10248e+06	1.50199e+07	1.61516e+07	2.16592e+07	2.56096e+06	1.05993e+07	2.10025	1.07056	0.00160989	0.7525
Com_4664_pos	13-HPODE	C18 H32 O4	312.23	13.607	313.238	6.78455e+07	6.70099e+07	2.43596e+08	8.93577e+07	8.33487e+07	4.49336e+07	2.8408e+07	3.47745e+07	3.91187e+07	5.33761e+07	1.09959e+08	2.53725e+08	1.47073e+08	4.83941e+07	3.99584e+08	3.57322e+08	2.8796e+07	4.76094e+07	3.17092e+07	1.06737e+08	5.83511e+07	5.04989e+07	6.57775e+07	1.30254e+07	5.0556e+07	6.11886e+07	6.22397e+07	1.26523e+07	5.87296e+07	1.85985e+07	1.23854e+07	1.07712e+07	2.91764e+07	6.14087e+07	9.67804e+06	6.14633e+07	4.07772e+07	1.32828e+08	1.71419e+07	4.0585e+07	2.63032	1.39524	0.00173524	0.735
Com_5433_neg	FAHFA (2:0/24:4)	C26 H42 O4	418.308	16.104	417.301	188642	5.70045e+07	5.0307e+06	1.73596e+07	3.89818e+06	7.86129e+07	4.20659e+06	6.14508e+06	697171	175899	285183	7.34074e+07	776529	414190	7.10816e+07	1.16163e+06	525820	236797	2.56813e+07	6.10779e+06	432425	373916	248387	410706	8.68933e+06	547187	328310	450415	530820	411004	200928	635561	231044	752975	287171	365708	6.38866e+06	413901	305380	200231	15.8979	3.99076	0.00175117	0.74
Com_6245_pos	2,6-Xylidine	C8 H11 N	121.089	7.117	122.096	6.16634e+06	2.89107e+06	3.45489e+07	4.88353e+06	4.17425e+06	9.78254e+06	5.11202e+06	3.37243e+06	3.71257e+06	4.024e+06	4.49574e+06	8.93505e+06	4.31878e+06	1.10099e+07	3.5138e+06	2.5393e+06	3.76364e+06	3.78494e+06	8.29195e+06	3.58563e+06	2.25548e+08	5.09437e+07	1.64864e+07	4.70852e+07	2.06875e+08	6.8451e+06	1.98544e+07	1.21585e+07	2.22183e+07	9.89953e+06	1.00531e+07	5.6131e+06	5.83784e+06	3.74632e+06	1.50618e+07	1.29234e+07	4.76946e+06	7.55646e+06	7.37302e+06	3.8361e+06	0.191319	-2.38595	0.0017532	0.8225
Com_86701_pos	3-[5-(benzylthio)-4-methyl-4H-1,2,4-triazol-3-yl]-5-oct-1-ynylpyridine	C23 H26 N4 S	390.19	6.68	391.197	1.09549e+06	134160	168397	132047	156251	124009	101065	190614	108767	108729	211375	175855	1.43061e+06	72194.3	144654	1.52728e+06	607694	119901	104185	121191	2.19049e+06	132148	219976	168932	1.34599e+06	686282	4.72246e+06	1.80749e+06	1.18301e+06	4.96068e+06	2.34765e+06	95723.9	84346.7	140601	551962	1.7297e+06	364713	1.67824e+06	1.59946e+06	293892	0.259829	-1.94437	0.00180509	0.7775
Com_62738_pos	Nervonic acid	C24 H46 O2	366.35	15.734	367.357	262129	886505	968518	981788	656400	763899	912255	591748	426795	179477	1.00767e+06	478089	319298	228944	1.90932e+06	443049	576722	230436	635788	359332	1.73501e+06	1.99171e+06	1.3872e+06	425948	873729	3.14065e+06	2.05202e+06	776167	1.48639e+06	863909	351975	361003	436473	2.4078e+06	5.42092e+06	443496	2.82704e+06	740724	1.87655e+06	987365	0.419085	-1.25469	0.00191419	0.7525
Com_36303_pos	Leukotriene E4	C23 H37 N O5 S	457.25	10.474	440.247	1.94023e+06	1.20039e+06	713568	1.47024e+06	3.12292e+06	1.42428e+06	1.05559e+06	1.81133e+06	2.75315e+06	1.29442e+06	2.10504e+06	730499	904987	1.11019e+06	581173	770145	3.19213e+06	897958	944841	1.31952e+06	2.39006e+06	1.20968e+07	1.79694e+06	1.22853e+06	1.20987e+06	2.28546e+06	616680	1.38921e+07	2.69096e+07	7.2619e+06	2.75282e+06	2.31468e+06	1.77271e+06	2.249e+06	3.86103e+06	7.36976e+06	951219	7.41248e+06	1.11737e+06	2.57365e+06	0.287496	-1.79839	0.00199668	0.7675
Com_1529_pos	Anandamide (AEA)	C22 H37 N O2	347.282	12.103	348.29	8.63866e+07	4.83128e+07	1.2944e+08	1.79506e+07	3.22422e+08	1.81004e+08	1.60345e+08	3.43199e+08	3.31421e+08	5.82929e+08	9.32726e+07	5.45785e+08	5.07961e+08	1.41229e+08	2.07726e+07	4.63101e+08	5.44647e+07	9.40417e+07	9.93242e+07	4.33375e+08	2.38217e+07	1.51195e+08	7.93675e+08	4.89427e+07	2.4658e+08	4.36828e+07	5.3825e+06	1.59519e+06	1.99674e+07	4.20745e+06	1.21609e+07	2.53181e+06	3.10982e+08	6.44171e+07	1.40895e+08	3.1716e+08	1.91699e+06	2.61944e+07	6.863e+07	3.19325e+06	2.03606	1.02578	0.00212087	0.7675
Com_71844_pos	5,6-dimethyl-3-[5-(trifluoromethyl)pyridin-2-yl]-1,2,4-triazine	C11 H9 F3 N4	254.077	8.739	255.084	1.71388e+06	4.80837e+06	1.12283e+06	2.37618e+06	3.27732e+06	2.17364e+06	2.06074e+06	1.45537e+06	1.35859e+06	4.97161e+06	750980	1.9058e+06	6.97592e+06	1.11892e+06	1.16652e+06	1.08453e+06	393037	1.68423e+06	1.76284e+06	1.43e+06	635005	1.1405e+06	1.43475e+06	1.11433e+06	813063	1.43557e+06	1.02515e+06	924109	2.32672e+06	573885	680846	623006	788495	1.5696e+06	274800	1.65369e+06	1.12467e+06	807718	1.74467e+06	418226	2.06508	1.0462	0.00214467	0.78
Com_9746_pos	N-METHYL (-)EPHEDRINE	C11 H17 N O	179.131	11.595	359.269	3.12979e+06	1.31775e+07	1.1521e+07	2.02432e+06	3.32648e+07	3.53499e+07	2.49626e+07	3.38663e+07	3.72728e+07	6.01378e+07	9.5498e+06	5.33287e+07	5.94123e+07	1.00756e+07	1.61005e+06	1.55867e+07	7.93636e+06	3.49556e+06	1.30464e+07	9.44596e+06	1.76551e+06	1.4422e+07	9.83622e+07	3.41147e+06	2.25901e+07	5.20686e+06	457740	522684	546005	495174	919255	372062	4.0946e+07	5.29018e+06	4.16199e+06	2.74476e+07	469049	5.5037e+06	5.51335e+06	320915	1.83557	0.876228	0.00236057	0.7575
Com_41994_pos	2-(2,6-dimethoxyphenyl)-5,6-dimethoxy-4H-chromen-4-one	C19 H18 O6	324.099	10.523	325.107	3.05809e+06	389159	369971	292324	571999	284006	677931	245233	1.34798e+06	3.20127e+06	1.62189e+06	1.67e+06	4.25235e+06	640378	1.39224e+06	1.26328e+06	434023	2.66171e+06	773729	3.04258e+06	2.30594e+06	1.2514e+06	823681	668341	2.7961e+06	2.10789e+06	1.66141e+06	1.33553e+07	5.35274e+06	3.49808e+06	1.24001e+07	3.84385e+06	2.6873e+06	1.20261e+06	9.43259e+06	4.64804e+06	225030	6.14777e+06	1.31648e+07	1.1438e+06	0.317754	-1.65402	0.00237119	0.755
Com_217_neg	3,4-Dihydroxyphenylpropionic acid	C9 H10 O4	182.058	2.943	181.051	3.51713e+09	9.24196e+06	3.43487e+06	4.15599e+06	5.19796e+06	2.35933e+06	2.63184e+06	2.93301e+06	7.82841e+08	1.12959e+09	1.68105e+08	2.36208e+06	1.15626e+08	2.11278e+06	3.40202e+06	2.20681e+08	2.07496e+07	8.03244e+08	4.01185e+06	5.05221e+06	1.10134e+09	1.01674e+08	3.0759e+08	2.72495e+06	9.87752e+06	5.07554e+08	6.47097e+08	7.51523e+08	2.2225e+09	3.55758e+08	2.51293e+08	2.97815e+09	4.0795e+07	7.05436e+07	1.15379e+09	5.43622e+08	3.31348e+08	2.28526e+09	1.98383e+09	1.92179e+06	0.434865	-1.20136	0.002535	0.74
Com_4929_neg	3-Coumaric acid	C9 H8 O3	164.048	3.686	163.04	1.04286e+07	1.6503e+06	8.70759e+06	8.90524e+06	1.96594e+06	2.20746e+06	6.67966e+06	1.57682e+06	8.43288e+06	4.18165e+06	1.99355e+07	3.75171e+06	3.08621e+06	1.27594e+07	2.11094e+06	7.51506e+06	4.66649e+06	7.34459e+06	2.57783e+06	5.50458e+06	1.89044e+07	1.43554e+08	1.84668e+06	8.93754e+07	1.72083e+07	1.7477e+07	9.86014e+06	1.67158e+07	3.55641e+07	9.62915e+06	3.61397e+07	6.95301e+06	3.24401e+06	7.25712e+06	1.16833e+07	1.30317e+07	7.03787e+06	1.08298e+07	1.91482e+07	1.49392e+06	0.259959	-1.94364	0.00257751	0.7725
Com_15466_pos	2-[(3S)-1-(1H-Indol-3-ylmethyl)-3-pyrrolidinyl]-1H-benzimidazole	C20 H20 N4	316.167	13.152	317.175	2.03917e+06	6.00433e+07	8.23422e+07	9.17709e+06	4.87773e+06	4.51307e+06	9.34219e+06	1.16465e+07	1.76241e+06	488871	1.53344e+06	1.36644e+06	2.16124e+07	1.65374e+06	1.54022e+06	4.43209e+06	927382	753665	6.11988e+06	868649	1.50668e+06	1.95252e+06	1.33787e+06	1.65773e+06	1.42161e+06	1.17391e+06	960437	1.26453e+06	461988	1.34069e+06	906395	915535	1.07336e+06	2.35704e+06	639412	1.07538e+06	2.0674e+06	1.23068e+06	2.54426e+06	789878	8.51061	3.08926	0.00263584	0.755
Com_6776_neg	1-[(4-chlorobenzyl)sulfonyl]azepane	C13 H18 Cl N O2 S	287.076	1.21	286.068	1.58486e+07	4.11868e+06	9.65716e+06	3.554e+06	3.68764e+06	1.12997e+06	1.94357e+06	2.9073e+06	8.0473e+06	5.57922e+06	2.44472e+06	2.78075e+06	1.35452e+07	7.34004e+06	3.00843e+06	7.08798e+06	7.52356e+06	7.62785e+06	1.77358e+06	3.57205e+06	3.00885e+07	4.51186e+06	4.47317e+06	1.21332e+07	7.30327e+06	5.56103e+06	7.72564e+06	5.25976e+07	1.67649e+07	4.00752e+07	1.34269e+07	3.21813e+06	2.52624e+06	5.35346e+06	6.22501e+06	8.43066e+06	5.13238e+06	3.13818e+07	1.13774e+07	4.48198e+07	0.361444	-1.46816	0.00270013	0.745
Com_25174_pos	D-汛-Tocopherol	C27 H46 O2	402.346	12.038	403.353	3.61952e+06	2.37969e+06	3.83673e+06	851677	1.30515e+07	7.5758e+06	5.85213e+06	1.20329e+07	1.07831e+07	1.87157e+07	2.44661e+06	1.57786e+07	1.72124e+07	3.53438e+06	1.18963e+06	1.48224e+07	1.7655e+06	2.93454e+06	3.60435e+06	1.28464e+07	983140	4.58858e+06	2.78001e+07	1.75134e+06	6.89795e+06	1.45128e+06	489526	568613	685332	593847	2.74699e+06	366964	8.81507e+06	2.11248e+06	3.1244e+06	1.1819e+07	536729	1.02987e+06	2.0914e+06	272384	1.96676	0.975822	0.0027659	0.7775
Com_7159_pos	4-Butylresorcinol	C10 H14 O2	166.099	14.662	167.107	2.47186e+06	2.32425e+08	8.261e+06	3.04759e+07	2.92851e+07	3.48464e+07	1.27157e+08	1.79095e+08	8.8899e+06	2.12003e+06	5.64722e+06	1.86808e+07	1.13749e+08	1.40968e+08	3.06074e+07	4.17624e+06	6.47057e+06	8.48341e+06	3.61566e+07	6.73459e+06	1.69745e+07	1.87023e+07	6.8848e+06	6.3872e+06	1.38954e+07	1.08531e+07	3.50485e+06	4.24638e+06	4.15574e+06	3.63677e+06	2.4442e+06	9.3656e+06	2.47658e+06	1.82105e+07	1.7255e+06	3.81731e+06	2.07497e+07	4.41194e+06	8.76017e+06	2.29583e+06	6.27958	2.65067	0.00280679	0.7475
Com_111522_pos	N-Desmethyl sildenafil	C21 H28 N6 O4 S	460.185	11.811	461.192	1.42222e+06	280300	2.50362e+06	3.37195e+06	289532	535553	1.68256e+06	339639	396611	319501	376562	717368	608174	946841	1.46596e+06	302527	1.85901e+06	667264	2.18189e+06	1.24717e+06	119200	276556	114623	1.50726e+06	225718	456937	184054	778849	1.1268e+06	471621	503119	436919	404884	416329	156842	542683	222118	660573	357183	310823	2.32008	1.21417	0.0029593	0.7375
Com_31297_pos	4-morpholino-3-nitrobenzene-1-sulfonamide	C10 H13 N3 O5 S	287.058	3.405	288.065	7.32906e+06	1.13269e+06	2.22311e+06	1.13109e+06	829103	1.3259e+06	2.11643e+06	1.47985e+06	865686	1.45053e+06	1.3284e+06	2.40347e+06	5.50096e+06	6.64475e+06	804399	1.91397e+07	2.13635e+06	2.16624e+06	1.23234e+06	1.50382e+06	1.04942e+07	959599	1.67237e+06	1.07658e+07	3.64989e+06	2.84293e+07	1.45676e+07	9.96735e+06	2.27545e+06	5.89439e+06	1.36819e+07	1.45578e+07	3.45493e+06	1.09487e+06	2.88445e+06	8.77417e+06	1.53017e+06	2.44834e+06	1.79384e+07	3.25676e+06	0.396366	-1.33509	0.00310819	0.78
Com_465_pos	MAG (18:3)	C21 H36 O4	352.261	14.708	353.269	1.08117e+09	5.52512e+07	3.87585e+08	1.74662e+07	1.7926e+08	2.80968e+07	2.83523e+08	4.45414e+07	9.63593e+07	1.91988e+07	1.09389e+09	1.37833e+07	1.83083e+08	4.18812e+07	8.08249e+07	1.97016e+08	3.9512e+07	9.93313e+07	6.98121e+07	5.63741e+08	1.65835e+08	8.25185e+07	3.16482e+08	1.13662e+08	3.54569e+09	6.29518e+07	9.89762e+08	1.60754e+08	4.21866e+08	1.17872e+08	1.92489e+09	2.60927e+08	7.80252e+08	5.40601e+07	1.2885e+09	4.60282e+08	2.66641e+09	1.05903e+09	7.53522e+07	1.61757e+09	0.283045	-1.8209	0.00318739	0.7525
Com_53024_pos	N1-phenyl-N1-[2-(2-pyridyl)ethyl]-5-methyl-2-nitrobenzamide	C21 H19 N3 O3	361.142	1.284	362.149	6.01094e+06	428497	2.36691e+06	733383	345878	403878	433808	918143	1.57079e+06	2.91247e+06	2.60629e+06	1.93607e+06	1.56867e+06	2.19148e+06	540954	4.16909e+06	1.97411e+06	1.41417e+06	1.1876e+06	4.86446e+06	3.43557e+06	1.65604e+06	1.50875e+06	1.08845e+06	2.84129e+06	2.62335e+06	1.0086e+07	3.83853e+06	2.50965e+06	1.29897e+07	6.17293e+06	1.46434e+06	1.54002e+06	3.34355e+06	1.74051e+06	2.707e+06	2.6958e+06	7.27011e+06	1.75074e+06	6.84967e+06	0.493875	-1.01778	0.00326984	0.7425
Com_321_pos	Indole-3-acetic acid	C10 H9 N O2	175.063	9.919	176.071	1.37458e+08	5.98116e+08	5.99423e+08	6.27551e+08	1.36308e+09	3.89431e+08	4.23309e+08	4.57561e+08	6.66807e+07	5.28087e+08	1.29855e+08	4.69698e+08	4.48762e+08	4.11429e+09	2.0161e+08	2.61769e+07	3.81425e+07	1.15143e+08	4.98863e+08	6.71701e+08	2.11414e+08	3.43436e+08	2.50999e+08	6.5068e+08	2.48572e+08	3.25647e+07	3.67819e+07	9.35036e+07	1.25795e+08	6.01176e+07	4.3505e+08	5.26863e+07	1.70217e+08	5.85935e+07	7.69085e+07	5.09932e+07	3.65564e+08	7.40229e+07	1.89494e+07	1.41641e+07	3.53156	1.82031	0.00339941	0.775
Com_4900_pos	Guanidineacetic acid	C3 H7 N3 O2	117.054	1.338	118.061	4.46754e+07	958905	8.4892e+06	4.66246e+08	8.4821e+06	4.15359e+06	6.90204e+06	5.58103e+06	2.65744e+07	4.80888e+06	2.37231e+07	3.49892e+06	2.10222e+07	1.31764e+06	663852	4.73591e+07	2.63983e+07	1.94753e+07	1.49011e+07	5.07402e+06	2.19933e+08	2.12904e+07	1.37049e+06	5.23765e+07	4.14318e+07	1.69859e+07	2.23401e+08	5.48461e+07	9.55052e+07	3.97042e+07	5.65253e+07	4.68268e+07	4.70462e+07	4.58364e+06	7.8385e+07	7.70552e+07	2.00616e+07	3.15233e+07	2.50199e+07	5.41065e+07	0.612846	-0.706403	0.00354098	0.8
Com_101738_pos	8-{[4-(1H-pyrrol-1-yl)piperidino]sulfonyl}quinoline	C18 H19 N3 O2 S	341.123	7.239	342.13	1.95171e+06	2.14394e+06	1.36939e+06	991749	1.19732e+06	583272	806307	673502	340189	1.99562e+06	1.07683e+06	1.08456e+06	934528	1.72639e+06	1.08271e+06	1.37259e+06	341061	611033	885840	1.20985e+06	1.90134e+06	1.17674e+06	1.40442e+06	1.86072e+06	1.34536e+06	2.25127e+06	2.42977e+06	1.26527e+06	2.78495e+06	1.1852e+06	1.10993e+06	986048	971181	2.96211e+06	1.04063e+06	1.71386e+06	2.6729e+06	2.225e+06	1.50227e+06	885454	0.664551	-0.589548	0.00355581	0.7425
Com_27405_pos	4-(Diethylamino)salicylaldehyde	C11 H15 N O2	193.11	11.813	194.118	2.5027e+07	1.14206e+07	3.57219e+06	5.25462e+06	1.14227e+07	7.51632e+06	9.89644e+06	1.10737e+07	2.77882e+06	1.07251e+07	1.58149e+06	6.77879e+06	6.22981e+06	2.65986e+06	7.63622e+06	3.12474e+06	4.08323e+06	8.55894e+06	5.27067e+06	8.17186e+06	2.33093e+06	3.86781e+06	1.33015e+07	2.31249e+06	2.75085e+06	7.94328e+06	4.82755e+06	2.38653e+06	2.3549e+06	1.74521e+06	1.11172e+06	2.10135e+06	3.64641e+06	1.2511e+07	951333	4.04827e+06	7.95457e+06	2.29587e+06	2.00222e+06	3.26626e+06	1.82515	0.868013	0.00356529	0.7575
Com_719_neg	2-(1H-indol-3-yl)acetic acid	C10 H9 N O2	175.064	6.78	174.056	2.00432e+07	4.32363e+07	5.52887e+07	4.21887e+07	1.23642e+08	3.19029e+07	3.37858e+07	3.73981e+07	1.35477e+07	5.57196e+07	9.50679e+06	5.22754e+07	4.14571e+07	7.0547e+08	9.07136e+06	3.26514e+07	8.7776e+06	1.87782e+07	3.95482e+07	6.46318e+07	2.16536e+07	3.70927e+07	3.62584e+07	5.95654e+07	1.75075e+07	9.95772e+06	1.77425e+07	1.05201e+07	1.61228e+07	7.68061e+06	4.69514e+07	7.81163e+06	2.14053e+07	7.66227e+06	7.82245e+06	9.31622e+06	3.94624e+07	1.34983e+07	4.56167e+06	1.00723e+06	3.65579	1.87018	0.00358695	0.765
Com_51156_pos	Coproporphyrin III tetramethyl ester	C40 H46 N4 O8	1420.64	8.959	711.328	159800	265439	1.06544e+06	226625	162223	214609	135478	137168	312443	121988	129403	282017	172103	150334	160854	158504	188477	144615	113298	190129	290917	180807	196138	9.57356e+06	140798	212863	334355	1.22106e+06	1.40634e+06	2.58716e+06	283278	677758	283242	167884	383172	534357	997882	2.71898e+06	113031	148695	0.200022	-2.32177	0.00365306	0.7775
Com_17814_pos	Debromohymenialdisine	C11 H11 N5 O2	245.09	9.44	246.097	1.73153e+06	2.23314e+07	5.84028e+06	5.59241e+07	7.07655e+07	2.86658e+07	3.4692e+06	6.21076e+07	1.08028e+06	1.39754e+06	3.20085e+06	4.76947e+06	6.02115e+06	1.54159e+07	5.57588e+06	2.20885e+06	1.72503e+06	2.27877e+06	3.13293e+07	6.61704e+06	2.04973e+06	3.4061e+06	1.79429e+06	3.09621e+06	952309	2.54179e+06	1.4362e+06	3.90389e+06	1.46703e+06	1.37804e+06	2.80716e+06	984215	2.25072e+06	6.63216e+06	1.00467e+06	3.72085e+06	2.24731e+07	2.74751e+06	2.38004e+06	2.1769e+06	4.80407	2.26426	0.00382562	0.7425
Com_603_pos	2-Thio-acetyl MAGE	C21 H42 O3 S	396.264	15.032	397.271	2.85956e+07	1.07542e+09	6.39753e+08	9.04387e+08	1.61271e+08	1374311529	6.27692e+08	1.89769e+08	6.81982e+07	1.15965e+07	1.2801e+07	2.3914e+09	3.76545e+08	1.53669e+07	4.72982e+09	2.60521e+08	4.3552e+07	2.6707e+08	1.58972e+09	7.90223e+08	8.59258e+07	5.11782e+07	2.12754e+07	1.7008e+07	2.43098e+08	7.8046e+07	1.9224e+07	5.07931e+07	9.19588e+07	5.07573e+07	1.1055e+08	9.59022e+07	1.86375e+08	4.44135e+07	6.67896e+07	2.49865e+08	1.45248e+08	5.21151e+07	9.90339e+06	4.18483e+07	9.08617	3.18367	0.0041184	0.745
Com_11714_pos	Ciprostene	C22 H36 O4	346.251	14.765	347.258	2.72951e+07	1.70994e+07	1.61777e+07	9.07565e+06	1.37925e+07	2.81643e+07	1.42047e+07	1.11281e+07	9.09887e+06	1.51088e+07	5.82227e+06	1.03932e+07	3.25173e+07	4.27062e+07	2.3882e+07	7.87955e+06	6.36011e+06	1.00348e+08	1.44187e+07	1.41917e+07	7.54775e+06	9.26269e+06	7.3332e+06	6.03317e+06	2.69853e+07	1.07937e+07	8.58684e+06	1.17781e+07	1.20476e+07	7.56447e+06	5.84161e+06	9.39626e+06	9.7211e+06	1.21018e+07	8.39091e+06	1.43419e+07	1.2233e+07	7.54412e+06	8.38115e+06	4.03834e+06	2.09913	1.06979	0.00415889	0.7675
Com_1697_pos	methyl 2,5-dimethyl-1H-pyrrole-3-carboxylate	C8 H11 N O2	153.079	9.54	154.086	1.12625e+08	2.22226e+08	1.56485e+08	2.6315e+08	2.53908e+08	3.40715e+08	2.12168e+08	4.61489e+08	2.04904e+08	7.77527e+07	2.05524e+08	2.16187e+08	1.39545e+08	7.05723e+08	2.37583e+08	1.36884e+08	9.90205e+07	1.93897e+08	1.53011e+08	2.22684e+08	2.53989e+08	1.22414e+08	1.78442e+08	3.04846e+08	1.39536e+08	1.05832e+08	8.71626e+07	1.88923e+08	1.29703e+08	1.25898e+08	1.02302e+08	9.58666e+07	1.33571e+08	1.21934e+08	3.44034e+07	1.70124e+08	1.44094e+08	1.19569e+08	1.39224e+08	8.3126e+07	1.65967	0.730898	0.00418199	0.77
Com_62130_pos	6-O-Isobutyryl-alpha-D-glucopyranosyl alpha-D-glucopyranoside	C16 H28 O12	429.19	7.65	430.198	1.89915e+06	732501	2.13126e+06	853645	1.30072e+06	819106	785246	953882	1.96473e+06	600067	884941	1.40287e+06	2.07598e+06	1.2658e+06	2.13044e+06	1.66577e+06	6.62888e+06	1.0052e+06	379832	1.24973e+06	1.95064e+06	963527	1.63936e+06	3.45776e+06	4.2776e+06	1.18131e+06	3.74995e+06	1.63763e+06	5.84605e+06	3.99262e+06	2.08607e+06	1.25593e+06	6.12882e+06	729584	1.28325e+06	987177	2.61973e+06	6.2915e+06	2.61617e+06	3.67558e+06	0.545141	-0.875298	0.00438822	0.74
Com_115679_pos	Lysops 22:5	C28 H46 N O9 P	571.289	11.179	572.296	1.17635e+06	529776	801899	350482	728511	460300	825137	682957	552293	562195	485571	539185	1.5276e+06	319734	192678	266068	322141	1.85617e+06	753093	533188	724226	1.13419e+06	523947	837486	730739	1.35068e+06	802352	1.59565e+06	1.09985e+06	1.6478e+06	940438	1.40288e+06	324101	887917	1.07515e+06	1.38076e+06	1.27735e+06	1.19315e+06	1.25942e+06	346358	0.655744	-0.608796	0.00445677	0.765
Com_6624_pos	Nitrosoheptamethyleneimine	C7 H14 N2 O	142.111	1.473	143.118	3.05067e+07	5.94446e+07	8.63541e+07	3.59219e+06	7.42052e+07	2.57959e+06	4.17387e+07	2.14922e+08	2.52272e+07	2.92251e+07	1.94254e+06	1.27263e+07	1.73045e+07	1.31771e+08	2.609e+06	2.81535e+06	2.09776e+06	3.1751e+07	1.71093e+06	8.47711e+06	4.04555e+07	1.00698e+06	9.28288e+07	2.15498e+06	2.98912e+07	1.42346e+06	7.24343e+06	1.78925e+06	2.39332e+06	9.87442e+06	1.66979e+06	1.0794e+06	974542	6.46992e+06	801249	3.12932e+06	6.18137e+06	2.73002e+06	3.78587e+06	1.28679e+06	3.59627	1.8465	0.00446086	0.755
Com_8332_neg	2-Phenylglycine	C8 H9 N O2	151.064	1.499	150.056	2.51476e+07	8.94997e+06	8.22768e+06	7.48301e+06	8.57297e+06	6.4284e+06	5.55882e+06	3.77331e+06	7.98861e+06	1.0734e+07	4.82256e+06	6.25348e+06	4.87769e+06	3.11799e+06	4.51288e+06	4.54235e+06	5.59502e+06	1.52043e+07	4.51951e+06	6.38983e+06	7.61426e+06	1.48308e+07	7.8628e+06	4.63744e+07	3.59311e+06	6.51372e+06	1.90569e+07	1.27703e+07	5.16121e+07	2.17593e+07	8.65739e+06	1.47723e+07	2.44195e+07	6.69329e+06	9.13617e+06	2.5296e+07	7.4448e+06	3.43783e+07	6.30485e+06	4.02229e+06	0.458404	-1.12531	0.00454096	0.7475
Com_1657_neg	Arachidic acid	C20 H40 O2	312.303	16.302	311.296	1.09164e+07	1.02194e+08	2.97349e+07	2.54322e+07	1.12775e+07	5.84983e+06	5.46848e+06	1.80941e+07	2.55218e+07	3.94777e+06	5.64907e+07	9.98318e+06	8.12241e+06	4.44997e+06	5.94734e+07	2.48103e+07	1.45969e+07	6.90625e+06	5.20351e+06	9.27584e+06	2.07204e+08	2.39242e+07	2.28189e+08	5.27212e+06	5.17062e+07	9.32784e+07	1.36973e+08	2.42796e+07	3.68421e+07	1.62369e+07	6.5389e+06	5.76127e+06	8.66587e+06	3.19564e+08	1.43851e+08	4.1528e+07	8.41685e+07	9.48501e+06	5.1904e+07	2.43515e+08	0.251741	-1.98999	0.00468735	0.7275
Com_10877_pos	Pyridoxal	C8 H9 N O3	167.058	8.161	168.066	5.87559e+06	4.28317e+06	5.43682e+06	3.5261e+06	1.37782e+08	2.29543e+06	1.29969e+07	2.77956e+06	2.18395e+06	6.89923e+06	1.33538e+06	1.7796e+06	1.65942e+06	2.85757e+07	5.20449e+06	1.74986e+06	2.04874e+06	1.30626e+06	7.24415e+06	1.73345e+06	3.06684e+06	2.61815e+06	1.59817e+06	1.4643e+06	1.51337e+06	1.88009e+06	1.65753e+06	2.24131e+06	4.71645e+06	1.82661e+06	1.03869e+06	1.13228e+06	904197	6.17955e+06	789162	1.9285e+06	1.63144e+06	1.85446e+06	1.1563e+06	1.35558e+06	5.83671	2.54516	0.00479479	0.775
Com_17853_neg	Estrone sulfate	C18 H22 O5 S	350.119	11.077	349.112	1.35482e+07	130610	234355	272563	187214	211388	152065	172001	162275	870256	2.39689e+06	338804	1.45401e+06	358648	163322	194476	1.13098e+06	183175	237200	318944	461262	920335	143330	269841	1.8353e+06	335210	2.49571e+06	1.17247e+07	318701	6.2522e+06	7.12337e+06	1.54458e+06	144173	1.87275e+06	2.72377e+06	7.86151e+06	265354	1.98612e+06	1.74932e+06	3.15719e+06	0.427141	-1.22721	0.00483014	0.7575
Com_101957_pos	Milbemycin A3 oxime	C31 H43 N O7	563.294	9.748	564.302	946758	150392	91933.1	150147	83832.1	94681.2	72382.7	74654.5	483017	49530.2	60223.3	383346	75243.9	102100	66885.1	143172	74620.8	100361	77894.2	76315.8	73447.9	70009.3	107642	2.25879e+06	175379	267917	143369	204575	196961	93477	223258	885375	665015	180816	785806	83430.7	344190	1.79285e+06	190054	1.16055e+06	0.33904	-1.56047	0.00485887	0.7725
Com_31506_pos	Lysopc 16:1	C24 H48 N O7 P	493.316	16.883	494.324	248572	3.15416e+07	4.43707e+06	7.51305e+06	2.01696e+06	3.34998e+07	1.67714e+06	3.16425e+06	297211	242343	363829	2.29556e+07	485261	225055	3.8404e+07	940010	804674	325748	8.2538e+06	1.42384e+06	1.69394e+06	524662	321287	320943	5.87668e+06	438075	432473	539949	526801	456839	261174	392650	241275	360728	217230	342374	2.69658e+06	543593	307942	301251	9.45556	3.24116	0.0051676	0.7025
Com_15789_pos	N3-benzylphenanthro[9,10-e][1,2,4]triazin-3-amine	C22 H16 N4	336.14	5.482	337.147	1.1489e+06	1.97555e+06	6.87197e+07	272403	2.91918e+07	572736	862948	912262	4.37345e+06	147722	405605	8.11316e+07	486477	252412	3.57227e+06	3.99174e+06	313564	966256	3.69877e+07	563464	310146	605059	837312	321385	816351	250726	931074	593122	274228	252478	604552	783812	336733	784634	222841	417577	363049	796406	160439	489166	23.3323	4.54426	0.00528014	0.73
Com_23177_neg	Calcitriol	C27 H44 O3	416.326	11.839	415.319	1.58012e+06	740782	1.02769e+06	233862	4.15009e+06	1.61705e+06	1.95725e+06	4.53204e+06	3.89892e+06	4.97656e+06	977438	5.86998e+06	6.14403e+06	1.4322e+06	482392	6.2377e+06	1.32347e+06	1.20287e+06	795292	5.26187e+06	284235	1.79078e+06	1.1427e+07	727018	2.10745e+06	794365	203946	336664	359732	540774	257693	380786	4.12508e+06	661412	782791	3.91952e+06	202368	593115	680371	156548	1.79488	0.843886	0.00535081	0.775
Com_39983_pos	3-benzyl-1-butyl-4-hydroxy-1,2-dihydroquinolin-2-one	C20 H21 N O2	345.115	9.286	346.122	3.90534e+06	504285	466883	461418	741114	382686	353201	289925	1.13036e+06	1.3371e+07	1.06404e+06	472173	292978	301271	351530	2.3358e+06	453449	249531	275634	280874	6.53299e+06	407873	314843	346361	277379	751140	7.75801e+06	4.09403e+06	9.99201e+06	731432	5.9375e+06	1.22478e+07	208167	825351	4.38959e+06	6.06404e+06	1.29291e+06	7.63342e+06	1.55475e+07	1.48935e+06	0.318782	-1.64936	0.00538742	0.73
Com_3673_neg	Neopterin	C9 H11 N5 O4	253.081	2.247	252.074	394751	329937	691479	681743	436450	383535	355578	466050	297657	568719	277807	671217	508295	652934	335933	535390	1.45294e+06	640532	366705	682563	1.76989e+06	1.19679e+06	843920	912401	867859	818837	777284	576108	2.44126e+08	979105	1.1479e+07	535280	533824	5.91867e+07	1.23827e+06	954430	660461	724891	2.1419e+06	405591	0.0324442	-4.94589	0.00546202	0.87
Com_7_neg	Lithocholic Acid	C24 H40 O3	376.298	14.129	375.291	1.43959e+08	5.91949e+10	1.4405e+10	5.96458e+10	6.83002e+10	4.6651e+10	1.95389e+10	8.72031e+10	1.88453e+10	2.988e+09	1.36118e+10	5.0581e+10	1.52393e+10	2.41383e+10	56402890171	2.27e+09	2.03135e+10	3.5119e+10	5.5558e+10	1.91024e+10	4.32393e+10	5.40208e+10	18002612135	3.5128e+08	3.28593e+10	2.46695e+10	1.46926e+08	1.52726e+09	1.09035e+08	2.47443e+08	1.41337e+08	18441219420	9.16651e+08	4.15254e+10	6.29936e+07	8.64002e+08	5.55293e+10	1.07772e+10	1.66179e+10	1.79348e+08	2.08992	1.06345	0.00550666	0.745
Com_1704_pos	Ecgonine	C9 H15 N O3	185.105	9.509	186.112	8.86067e+06	2.4739e+08	8.03838e+07	6.40848e+08	5.31786e+08	5.57027e+08	2.03467e+07	9.74614e+08	6.95727e+06	7.24789e+06	6.36018e+06	2.14392e+07	5.51191e+07	4.7983e+07	2.9944e+07	1.25033e+07	1.46901e+08	1.80019e+07	2.37235e+08	4.44328e+07	3.79338e+07	7.45127e+07	1.74748e+07	8.26737e+06	1.52716e+07	4.15246e+07	1.00193e+07	7.77266e+06	1.15433e+07	7.60618e+06	7.50198e+06	4.2203e+06	4.23606e+06	6.95313e+07	1.03991e+07	1.91344e+07	2.43742e+08	1.36924e+07	8.45645e+06	5.83176e+06	5.97309	2.57848	0.00553675	0.7375
Com_74759_pos	Taurocholic acid sodium salt hydrate	C26 H45 N Na O7 S	538.281	14.282	539.289	1.86355e+06	5.11844e+06	1.27747e+06	6.11095e+06	3.47399e+06	3.86675e+06	831611	4.34628e+06	2.19893e+06	3.3407e+06	3.81045e+06	3.60474e+06	4.29462e+06	3.4702e+06	3.3673e+06	4.23343e+06	2.30473e+06	5.94875e+06	1.99214e+06	3.43077e+06	3.04048e+06	2.99117e+06	945661	1.50854e+06	3.1138e+06	943817	570871	4.6167e+06	1.48694e+06	3.27091e+06	2.04063e+06	1.94246e+06	2.57264e+06	1.44326e+06	936068	5.18158e+06	701340	1.2056e+06	3.7601e+06	1.49978e+06	1.57373	0.654187	0.00553736	0.76
Com_9336_neg	D-Saccharic acid	C6 H10 O8	210.038	1.193	209.03	8.44792e+06	708949	772189	2.7927e+06	740922	705123	498232	370466	1.45724e+07	779790	2.34683e+06	1.43397e+06	8.53462e+06	549157	568275	2.68486e+06	1.16855e+06	3.80697e+06	709810	673525	1.2709e+07	1.29953e+06	3.51636e+06	5.48632e+06	4.19192e+06	3.47529e+06	1.07696e+07	4.26285e+07	7.04801e+06	6.54869e+07	1.50452e+06	973066	631933	1.22431e+06	1.02799e+07	952067	1.52094e+06	3.89219e+06	4.21988e+06	5.50282e+06	0.28223	-1.82506	0.00577467	0.7675
Com_28472_neg	(+/-)8-HEPE	C20 H30 O3	318.216	7.952	317.208	1.84029e+06	1.06503e+06	479148	378777	1.31164e+06	622911	793893	433512	1.05969e+06	6.45278e+06	217809	2.34765e+06	6.37396e+06	775878	517264	4.06838e+06	1.48672e+06	1.15771e+06	597485	1.47253e+06	816767	745401	4.39145e+06	624656	310466	505924	536870	238970	395665	248978	381124	101612	451852	918694	137174	3.45714e+06	355039	312602	566657	99120.3	2.14495	1.10095	0.00578203	0.7675
Com_61386_pos	Cystamine	C4 H12 N2 S2	152.045	6.661	153.052	458526	596416	3.48685e+06	7.48984e+06	1.08628e+07	4.35388e+06	769110	3.84034e+06	938120	240305	828344	2.21255e+06	8.06594e+06	3.64545e+06	1.2534e+06	1.02453e+06	8.60522e+06	3.10403e+06	3.39981e+06	3.73231e+06	2.52715e+06	5.49894e+06	477841	280952	1.52578e+06	1.36646e+06	431331	607804	894023	357729	681128	404131	188937	4.9287e+06	143856	3.20752e+06	2.13522e+06	845251	503869	474681	2.50744	1.32622	0.00581425	0.7475
Com_314_pos	Genistein	C15 H10 O5	270.053	11.138	271.06	2.6883e+09	1.37017e+07	6.98773e+06	3.76956e+07	7.55377e+06	3.65111e+06	2.87694e+07	1.37438e+07	1.49697e+07	1.45146e+08	5.57564e+08	2.84749e+06	8.9356e+07	4.34876e+06	2.68524e+06	9.80209e+06	2.24384e+07	1.91021e+08	1.09811e+07	3.13346e+07	2.33797e+07	1.89897e+08	4.19106e+07	7.15771e+06	1.47615e+08	1.30539e+07	1.73276e+08	1.75658e+08	3.87918e+09	4.43918e+08	6.80928e+07	1.74253e+07	1.05925e+09	2.51256e+07	1.17588e+09	5.37877e+09	1.12689e+08	5.42613e+08	1.61668e+07	1.59391e+08	0.284452	-1.81374	0.00581635	0.76
Com_8546_neg	SDMA	C8 H18 N4 O2	202.143	1.507	201.136	8.87636e+06	956529	7.57009e+06	1.56961e+07	1.07413e+06	1.7121e+06	4.68937e+06	1.46428e+06	1.51816e+07	1.86963e+07	1.28519e+07	1.09156e+07	9.19812e+06	1.13265e+07	3.69718e+06	8.90001e+06	6.88994e+06	1.03254e+07	3.81701e+06	6.66127e+06	8.89585e+06	5.53805e+06	1.28155e+07	1.13812e+07	8.78168e+06	1.16241e+07	8.15153e+06	9.01628e+06	4.15938e+07	1.4171e+07	1.73608e+07	1.99628e+07	4.83538e+06	9.42706e+06	2.56531e+07	2.7112e+07	1.87919e+07	2.65709e+07	7.35297e+06	4.4405e+06	0.546891	-0.870674	0.00595602	0.7225
Com_17877_neg	Trigoneoside Xb	C45 H76 O19	902.49	14.687	901.482	183449	889478	794797	392881	875014	1.91669e+06	2.55636e+06	1.88287e+06	253255	1.25396e+06	2.50849e+06	2.44742e+06	786789	1.21117e+07	936624	1.48199e+06	434870	505446	595554	929933	406527	478695	294144	697473	352709	650442	449210	3.15402e+06	677666	341009	211611	189820	226655	260056	371768	1.38775e+06	448097	384371	309497	1.40952e+06	2.65628	1.40941	0.00619511	0.7625
Com_56353_pos	7-hydroxy-6-nitro-2,3-dihydro-1H,5H-pyrido[3,2,1-ij]quinolin-5-one	C12 H10 N2 O4	246.068	5.585	247.075	1.51469e+06	1.33665e+07	2.21818e+06	2.2131e+06	5.57426e+06	1.58746e+06	1.36694e+06	5.04956e+06	1.22948e+06	2.83559e+06	1.24357e+06	1.94656e+06	8.45995e+06	1.4944e+06	5.19397e+06	1.75814e+06	4.43785e+06	910075	8.29917e+06	2.30832e+06	1.212e+06	1.14837e+06	4.14223e+06	1.79182e+06	1.06326e+06	992230	1.73685e+06	672315	621624	2.43308e+06	7.43426e+06	246211	1.42043e+06	3.99627e+06	121223	606962	1.86973e+06	1.33667e+06	2.46327e+06	673597	2.02899	1.02076	0.00619804	0.7475
Com_44818_pos	Norverapamil	C26 H36 N2 O4	201.158	14.177	441.279	4.69951e+06	7.55452e+06	8.77399e+06	1.0873e+07	9.25417e+06	1.09707e+07	6.28898e+06	3.05541e+06	1.43221e+06	2.32129e+06	8.96256e+06	8.44815e+06	9.45035e+06	4.65774e+06	1.37538e+07	1.05244e+07	2.77527e+07	1.17903e+07	4.27745e+06	1.07513e+07	5.00377e+06	8.89062e+06	4.05215e+06	301414	5.50139e+06	7.09683e+06	581171	2.74917e+06	5.02199e+06	6.13407e+06	2.77597e+06	2.24438e+06	5.27916e+06	5.15329e+06	1.06859e+06	2.08728e+06	8.47917e+06	1.36162e+07	6.31439e+06	1.11947e+06	1.87859	0.909649	0.00630718	0.76
Com_75397_pos	4'-propyl[1,1'-biphenyl]-4-carboxamide	C16 H17 N O	239.127	7.909	240.135	499919	458946	521109	922605	502119	445933	516416	396472	413760	352890	502773	966921	811457	339474	456037	625395	443487	615332	1.12457e+06	2.24997e+06	549067	987182	789773	922538	987834	1.08208e+06	724607	1.41968e+06	1.13981e+06	1.38137e+06	1.98387e+06	325919	4.19629e+06	645643	614633	599940	545539	1.40868e+06	498800	4.82659e+06	0.513682	-0.961053	0.00636652	0.775
Com_13589_pos	methyl 2-[(2-acetyl-3-oxo-1-butenyl)amino]acetate	C9 H13 N O4	199.085	6.369	200.092	2.40529e+07	1.07669e+08	2.83835e+07	3.46623e+07	2.80324e+07	2.18361e+07	3.01921e+07	1.85102e+07	2.68782e+07	1.5773e+07	7.32457e+06	2.51658e+07	2.71072e+07	1.19639e+07	1.56121e+07	2.97475e+07	3.34563e+07	2.65434e+07	1.49283e+07	2.47046e+07	1.10336e+07	3.15141e+07	3.33277e+07	1.81145e+07	1.21501e+07	1.49768e+07	3.40496e+07	1.46184e+07	1.19522e+07	7.34398e+06	1.26243e+07	1.25572e+07	8.48285e+06	2.22402e+07	8.96264e+06	1.55009e+07	2.30991e+07	1.83585e+07	7.70454e+06	1.76071e+07	1.64341	0.71669	0.0065104	0.7475
Com_3677_neg	N-Acetyl-D-alloisoleucine	C8 H15 N O3	173.106	7.116	172.098	2.49883e+07	1.49652e+07	1.30315e+07	1.74888e+07	1.0683e+07	9.39919e+06	8.16099e+06	1.66185e+07	1.40064e+07	7.38455e+07	1.06746e+07	1.7521e+07	2.0458e+07	9.18104e+06	2.04418e+07	1.577e+07	3.35682e+07	2.15104e+07	1.07045e+07	1.04547e+07	3.61187e+07	1.71866e+07	4.74566e+07	1.9449e+07	1.98964e+07	3.21801e+07	1.74578e+07	2.6814e+07	4.52176e+07	3.35736e+07	1.9015e+07	9.48836e+07	6.9714e+07	8.72032e+06	1.75697e+07	3.33833e+07	2.34923e+07	1.99423e+08	8.20256e+06	2.32406e+07	0.470964	-1.08631	0.00673406	0.7625
Com_37739_neg	Ip7G	C16 H23 N5 O5	365.17	6.3	364.163	1.16488e+06	76583.1	260876	114483	92717.4	71795.6	69759.4	132104	1.07023e+06	76554.3	407455	82157	775008	57998.5	104374	2.27014e+06	368168	324490	76554.5	142653	688880	353016	198804	92197.2	818464	140305	5.30408e+06	2.61799e+06	1.8569e+06	2.22549e+06	1.88146e+06	169225	197075	108600	593942	2.44266e+06	200312	4.32951e+06	272193	322878	0.31188	-1.68094	0.00683054	0.7525
Com_15181_pos	cholesteryl sulfate	C27 H46 O4 S	466.309	10.743	467.317	5.64493e+07	7.14688e+07	1.4219e+07	1.30383e+07	3.33198e+07	2.00092e+07	1.70365e+07	3.56517e+07	1.17495e+07	3.00504e+07	1.56341e+07	2.62643e+07	1.90558e+07	3.27698e+07	1.57871e+07	4.01995e+07	6.66379e+06	2.85791e+07	1.53177e+07	3.23749e+07	1.39102e+06	8.27774e+06	1.75879e+07	1.33316e+07	1.12763e+07	2.17976e+07	5.67315e+07	9.36901e+06	1.89139e+07	7.17408e+06	4.75165e+06	7.05381e+06	1.12856e+07	4.64167e+07	1.22256e+07	1.45527e+07	1.58729e+07	1.24669e+07	2.96033e+07	2.26671e+06	1.66168	0.732647	0.00685112	0.7525
Com_44966_pos	3,5,7-trihydroxy-2-phenyl-4H-chromen-4-one	C15 H10 O5	270.056	13.671	271.064	2.71964e+06	1.32099e+06	1.49326e+06	1.05608e+06	1.59454e+06	1.70554e+06	2.00456e+06	1.45041e+06	2.1729e+06	3.35693e+06	2.26171e+06	2.16762e+06	1.54364e+06	1.31935e+06	2.06102e+06	1.83904e+06	2.27753e+06	3.01204e+06	1.09105e+06	1.478e+06	7.66803e+06	7.85383e+06	2.13766e+06	2.67088e+06	1.43709e+07	1.69284e+06	2.9786e+06	2.63295e+06	2.20721e+06	4.13672e+06	2.53529e+06	1.65428e+06	3.06468e+06	1.49188e+06	2.99509e+06	2.70863e+06	1.19987e+06	1.79446e+06	2.03136e+06	2.54082e+06	0.53898	-0.891695	0.00689876	0.74
Com_9102_pos	Verapamil hydrochloride	C27 H38 N2 O4	454.291	14.194	455.298	9.14274e+06	2.2028e+07	1.03903e+07	3.221e+07	1.85488e+07	2.44359e+07	1.37643e+07	1.81761e+07	1.45038e+07	5.53045e+06	1.93421e+07	1.7372e+07	1.33059e+07	1.09547e+07	2.6801e+07	2.99647e+07	2.53679e+08	2.2573e+07	2.07801e+07	1.05718e+07	2.32948e+07	1.35969e+07	1.34504e+07	1.2032e+07	1.72099e+07	1.88615e+07	2.95109e+06	2.6429e+07	4.13342e+06	1.52101e+07	9.4472e+06	1.07798e+07	5.35455e+06	1.53805e+07	1.41738e+07	4.6865e+06	1.52637e+07	8.88337e+06	2.74821e+06	3.72936e+06	2.50014	1.32201	0.00696003	0.7375
Com_31084_pos	Dibenzoyl Thiamine	C26 H26 N4 O4 S	490.166	1.527	491.174	1.44038e+06	829994	1.22378e+06	819722	644182	673512	638666	660217	1.57719e+06	919901	1.00913e+06	1.20543e+06	1.18284e+06	980373	730329	4.51418e+06	1.02842e+06	1.27984e+06	586071	667650	4.71219e+06	881316	998723	708607	510439	1.13457e+06	2.00575e+06	2.78473e+06	2.10924e+06	8.88547e+06	3.53862e+06	2.55333e+06	708176	1.32372e+06	1.47525e+06	793652	912441	6.84553e+06	6.26562e+06	2.25539e+07	0.315361	-1.66492	0.00698387	0.7275
Com_4663_pos	Arecoline	C8 H13 N O2	155.095	9.552	156.102	1.42983e+07	6.9625e+07	4.48236e+07	1.40484e+08	1.56327e+08	2.56761e+08	2.83567e+07	3.18119e+08	1.93034e+07	2.47002e+07	2.25082e+07	3.15396e+07	3.38926e+07	7.73031e+07	4.91825e+07	2.28917e+07	2.22501e+07	2.4013e+07	5.74154e+07	3.87843e+07	4.33884e+07	3.66715e+07	2.29675e+07	4.25854e+07	2.49971e+07	2.80199e+07	1.54824e+07	3.39975e+07	2.72101e+07	2.66699e+07	2.38323e+07	1.29625e+07	1.32468e+07	3.16438e+07	8.92063e+06	2.32524e+07	6.85664e+07	2.37136e+07	2.44347e+07	1.28357e+07	2.66334	1.41323	0.00710537	0.7
Com_49581_neg	Aconitic acid	C6 H6 O6	192.027	0.527	191.02	57823.4	64050.4	52752.3	105178	61036.6	51480.2	59423.7	52349.9	47159.9	45223.1	40927.3	51204.9	67362.8	44902.6	59313.7	57454.2	137573	56428.5	43228.7	83464.7	98030.4	97695	45946.4	54788.6	64891.3	87463.5	52255.4	125595	110700	237551	74480.8	64106.6	79202.4	102298	55218.3	137003	123194	206169	66684.2	1.86064e+06	0.330761	-1.59614	0.00714725	0.7975
Com_18749_neg	1,7-Bis(4-hydroxyphenyl)-3,5-heptanediol	C19 H24 O4	316.168	10.472	315.16	3.64601e+06	1.69948e+06	368404	889705	774897	523425	389863	445367	2.54677e+06	1.38698e+06	2.90841e+06	1.41864e+06	260178	1.29058e+06	2.7385e+06	993794	234997	5.22976e+06	978086	925455	1.13378e+07	3.47975e+06	2.13359e+06	532888	2.07942e+06	6.69281e+06	1.48767e+06	1.24239e+06	6.63477e+06	2.05986e+06	844265	1.0967e+07	5.16764e+06	1.27561e+07	360528	1.28724e+06	6.16586e+06	4.87345e+06	3.44155e+06	345030	0.353432	-1.50049	0.00720115	0.73
Com_69_pos	5-Aminovaleric acid	C5 H11 N O2	117.079	1.516	118.086	5.26353e+09	3.78526e+08	5.24189e+09	4.4166e+08	4.53233e+08	2.91577e+09	3.05841e+09	1.47521e+09	1.39517e+10	2.24225e+09	6.8975e+09	3.89776e+09	8.80037e+09	1.4872e+09	3.22086e+09	1.10872e+09	6.18499e+09	9.79913e+09	4.954e+08	1.92715e+09	1.28495e+10	2.70201e+09	1.20203e+09	1.342e+09	3.32092e+09	6.96403e+09	4.06769e+09	7.62834e+09	1.42065e+10	8.86703e+09	1.50182e+10	1.0855e+10	5.52459e+09	9.14537e+09	9.59951e+09	4.17374e+09	4.54641e+09	8.72038e+09	5.45304e+09	3.55865e+09	0.567043	-0.818471	0.00720696	0.7375
Com_64456_pos	8,8-dimethyl-2H,8H-pyrano[3,2-g]chromen-2-one	C14 H12 O3	228.079	12.271	229.086	1.85763e+06	412139	661020	417661	369849	469760	706896	377176	678452	1.06037e+06	925317	379595	689507	2.2028e+06	410265	991447	433914	581866	913522	1.09309e+06	468908	483252	362773	3.1331e+06	1.10066e+06	836357	784616	1.30318e+06	758848	949202	1.56411e+06	2.06457e+06	2.37203e+06	411457	2.31826e+06	1.29441e+06	8.71042e+06	772444	2.93424e+06	2.92954e+06	0.439697	-1.18542	0.00754162	0.7425
Com_1339_pos	Methylimidazoleacetic acid	C6 H8 N2 O2	158.069	1.431	159.077	1.44003e+07	5.35335e+08	1.29829e+08	1.09063e+09	2.02111e+08	1.99639e+08	7.03458e+07	3.6855e+08	6.35115e+07	4.31623e+07	8.45289e+07	2.86515e+08	4.40178e+08	9.21917e+08	7.42702e+08	4.8397e+08	3.559e+07	7.80138e+07	1.88029e+08	1.19709e+08	5.88935e+07	4.57707e+08	5.32806e+08	3.53167e+07	2.56318e+07	2.51546e+07	5.5701e+07	4.89954e+07	2.0366e+07	2.42657e+07	1.24412e+07	7.54214e+06	4.16168e+08	9.39303e+08	1.28523e+07	3.99095e+07	1.10236e+08	1.11325e+08	6.9222e+07	9.4965e+06	2.02389	1.01713	0.00769494	0.755
Com_8484_pos	2-(4-chlorophenyl)-1H-indole-3-carbaldehyde oxime	C15 H11 Cl N2 O	270.058	5.128	271.066	1.21079e+06	506908	1.51424e+06	1.02763e+06	1.27824e+06	3.92913e+06	1.04027e+06	1.0173e+06	2.08107e+07	4.9878e+06	1.06724e+07	482320	5.38047e+06	381631	940195	3.71024e+07	3.92611e+06	6.71538e+06	5.09722e+06	2.76861e+06	7.0184e+07	1.5819e+08	459205	2.23214e+06	1.82583e+06	1.74517e+06	2.33856e+07	3.73041e+07	3.33302e+07	4.73136e+06	9.34319e+06	5.59893e+07	5.90861e+06	963067	4.09019e+07	1.02298e+07	8.32013e+06	2.28961e+07	1.99977e+07	703088	0.217815	-2.19882	0.0080791	0.7325
Com_35215_neg	5-S-cysteinyldopa	C12 H16 N2 O6 S	316.073	1.167	315.066	2.10973e+06	564322	2.91878e+06	333087	443012	465357	177401	203390	1.84671e+06	2.29978e+06	844858	428341	2.58532e+06	220630	130781	451201	1.85659e+06	874545	141846	619431	1.79279e+06	2.67304e+06	405088	916573	4.54537e+06	316806	2.87898e+06	3.2962e+06	4.13791e+06	7.52274e+06	2.18582e+06	1.44181e+06	1.0189e+06	305686	1.67359e+06	589728	947756	3.09497e+06	1.38313e+06	567778	0.468049	-1.09527	0.00815363	0.7275
Com_934_pos	2-Hydroxyphenylalanine	C9 H11 N O3	181.074	10.602	182.081	5.47461e+06	1.08478e+09	1.64589e+08	5.59891e+08	1.16302e+09	7.95043e+08	1.1432e+08	1.82026e+09	4.43672e+07	5.22375e+06	2.18415e+07	3.44117e+07	2.27071e+08	5.82271e+07	8.65383e+07	2.39198e+07	1.80815e+07	5.47074e+07	4.84867e+08	6.87402e+07	6.39709e+07	1.35488e+08	4.06505e+07	3.26682e+07	7.29547e+06	1.56929e+08	7.81854e+06	1.74134e+07	1.17284e+07	2.23117e+07	1.00439e+07	5.87279e+06	5.96162e+06	5.11478e+08	2.95444e+06	1.02193e+07	7.03396e+08	2.33689e+07	1.49225e+07	8.30184e+06	3.81269	1.93081	0.00819812	0.7425
Com_26616_neg	Protectin D1	C22 H32 O4	360.231	13.15	359.223	951278	6.50197e+06	609395	474196	2.88417e+06	5.6108e+06	980197	5.88622e+06	370805	652804	547001	757684	1.21022e+06	6.3568e+06	5.11013e+06	2.48243e+06	456507	1.32825e+06	675397	1.20878e+06	758826	1.05804e+06	1.56754e+06	863186	707833	1.10902e+06	473177	377220	500449	795465	504387	312462	868940	1.51886e+06	293544	1.06279e+06	698794	862413	918827	222187	2.91167	1.54185	0.00819826	0.6825
Com_44630_pos	Ureidosuccinic acid	C5 H8 N2 O5	176.044	1.651	177.051	3.39485e+06	4.61991e+06	8.76101e+06	4.13064e+06	3.66423e+06	6.64363e+06	2.15859e+06	7.30866e+06	1.91165e+06	830138	1.62104e+06	5.19053e+06	1.8469e+06	1.75705e+06	2.26076e+06	1.81446e+07	9.82451e+06	1.66129e+06	4.4479e+06	7.08616e+06	2.29554e+06	1.07169e+06	1.77447e+06	4.64375e+06	1.49366e+06	1.18345e+06	5.00026e+06	4.56103e+06	2.74317e+06	4.05047e+06	1.04541e+06	1.22579e+06	812608	2.00942e+06	929851	6.52394e+06	2.85722e+06	1.84496e+06	1.14763e+06	1.02352e+06	2.01634	1.01174	0.00827471	0.73
Com_81078_pos	N1-[2-(4-chlorophenyl)-2-oxoethyl]-4-chlorobenzamide	C15 H11 Cl2 N O2	258.137	11.287	259.144	1.1421e+06	1.54631e+06	1.17561e+06	812766	1.22947e+06	861659	365923	739360	403282	2.12249e+06	517296	1.00801e+06	596291	692420	8.94963e+06	522288	429195	478915	582438	544600	813913	263667	1.1224e+06	494297	416034	1.09105e+06	377781	671492	408669	339020	453843	513068	223246	511897	135988	515968	612191	1.28162e+06	314837	317218	2.27244	1.18424	0.00838763	0.7525
Com_6369_pos	N-Acetyl-DL-valine	C7 H13 N O3	159.09	7.61	160.097	6.30751e+07	1.82762e+07	1.0691e+07	4.2141e+07	1.20786e+07	2.60837e+07	6.37836e+06	1.76875e+07	2.69847e+07	1.10423e+08	7.10788e+07	5.09192e+07	3.35934e+07	8.57326e+06	4.63246e+07	5.17356e+07	8.16573e+07	3.04357e+07	1.36033e+07	9.26997e+06	6.03833e+07	2.50107e+07	3.01506e+07	4.09334e+07	2.72258e+07	3.11604e+07	3.64094e+07	3.90207e+07	1.37361e+08	6.05957e+07	9.24538e+07	1.64175e+08	1.04175e+08	1.26091e+07	5.28467e+07	7.37039e+07	2.90065e+07	2.1985e+08	4.75203e+07	7.84509e+07	0.536308	-0.898866	0.00847428	0.715
Com_51296_pos	6-phospho-D-glucono-1,5-lactone	C6 H11 O9 P	258.014	9.487	259.022	239768	414800	363750	4.14718e+06	367904	372119	268925	696628	2.53561e+06	199186	1.36886e+06	362258	284535	1.68184e+06	280213	1.44334e+07	360649	280708	285451	2.29004e+06	326310	277459	316260	306143	282907	303032	300884	279432	285732	293706	229816	255518	221362	223073	152436	1.30009e+06	327234	352207	215954	218802	4.8287	2.27163	0.00853287	0.7625
Com_118615_pos	Pantethine	C22 H42 N4 O8 S2	554.242	10.592	555.249	544214	440876	389535	959798	2.00735e+06	859094	415916	1.78706e+06	476541	265466	368583	430116	443727	725374	637329	358111	381739	292373	541981	469999	314372	434505	423607	376962	359146	987455	424814	283455	409830	215510	295580	172892	172303	294429	155835	543131	903136	629864	247800	184628	1.63428	0.708654	0.00891461	0.74
Com_57879_pos	1,3,5-trimethyl-N-[4-(2-thienyl)benzyl]-1H-pyrazole-4-sulfonamide	C17 H19 N3 O2 S2	361.092	9.642	362.1	274076	900348	232998	443152	1.35869e+06	295503	234974	262411	445840	7.47063e+06	224920	714084	1.65563e+06	196412	221431	1.97713e+06	252591	141786	895824	622785	195103	211467	638585	224088	161038	279888	338327	259154	226303	164778	152761	256050	146312	903088	87476.8	548568	268440	186967	369899	148689	3.26362	1.70647	0.00898307	0.73
Com_130_neg	Lauric acid ethyl ester	C14 H28 O2	228.209	14.491	227.202	5.92164e+08	1.8971e+09	1.43637e+09	8.07424e+08	1.79294e+09	7.12267e+09	1.15335e+09	4.34035e+09	4.61502e+08	1.28008e+09	5.02046e+08	2.85669e+09	3.44462e+08	9.86717e+08	2.21384e+09	1.04438e+09	7.26511e+08	4.7249e+08	1.34096e+09	1.2505e+09	1.26209e+09	8.6401e+08	6.21414e+08	6.83389e+08	8.11815e+08	1.3241e+09	9.96979e+08	1.01929e+09	9.96405e+08	5.32783e+08	2.71831e+08	4.64533e+08	5.17513e+08	5.03664e+08	5.99206e+08	9.98026e+08	1.29939e+09	4.6638e+08	5.3157e+08	1.16282e+08	2.19228	1.13243	0.00905226	0.71
Com_11727_pos	Ecgonine methyl ester	C10 H17 N O3	199.121	10.312	200.128	748139	1.6605e+07	8.12318e+06	1.66497e+08	4.17221e+07	6.60412e+07	4.10086e+06	5.02249e+07	738730	615691	943611	2.04447e+06	5.62241e+06	1.29357e+07	5.41951e+06	1.06161e+06	1.14463e+06	1.40819e+06	3.24193e+07	6.83754e+06	5.51231e+06	5.18746e+06	1.95538e+06	1.04489e+06	967542	4.57502e+06	1.22006e+06	1.25979e+06	1.46119e+06	1.27675e+06	829992	992877	560045	5.59487e+06	514010	1.42538e+06	1.66108e+07	1.59458e+06	1.12211e+06	881982	7.79037	2.96169	0.0090754	0.695
Com_52669_neg	11-Hydroxy-汛(9)-THC	C21 H30 O3	330.216	6.354	329.209	64286.3	106902	75053.8	91045.6	69674.2	71942.9	59526.2	54742.1	58981.5	56410.1	51032.1	73089.7	111520	49909.1	71399.3	89339.1	135172	78539.1	64402.2	90892.6	101692	144557	88212.3	128846	112666	141120	73573.6	123730	123818	122827	96543.1	53202.2	64944.4	406947	40937.6	129957	101806	128371	102809	1.58831e+06	0.393268	-1.34642	0.00915202	0.7925
Com_46025_pos	7-hydroxy-3-(4-methoxyphenyl)-4H-chromen-4-one	C16 H12 O4	268.074	12.524	269.081	1.13229e+07	732213	5.24155e+06	832994	1.66504e+06	1.81382e+06	1.1037e+06	817249	944164	389469	1.70252e+06	2.52966e+06	392118	6.3039e+06	1.02507e+06	215348	248403	812342	598599	509719	429188	3.84381e+06	3.3199e+06	330009	227782	393689	2.75431e+06	317410	298845	663650	202724	309831	258303	1.0144e+06	272546	229751	317464	221069	307276	361434	2.43886	1.28621	0.00971122	0.7575
Com_4128_pos	2-Phenylacetamide	C8 H9 N O	135.069	10.149	136.076	2.78944e+07	2.47141e+08	7.76501e+07	1.82545e+08	2.50438e+08	1.27815e+08	5.80062e+07	3.60929e+08	4.90099e+07	1.19911e+07	5.62318e+07	4.52231e+07	7.72698e+07	5.79524e+07	4.8195e+07	4.48958e+07	2.62926e+07	4.55105e+07	7.75417e+07	4.94929e+07	6.53513e+07	9.65887e+07	2.53907e+07	3.05794e+07	1.78522e+07	6.21102e+07	2.79751e+07	3.99287e+07	2.73499e+07	4.04394e+07	2.46318e+07	2.1864e+07	3.5621e+07	5.95662e+07	1.02788e+07	3.21351e+07	1.89284e+08	3.2838e+07	3.08933e+07	2.54956e+07	2.1447	1.10078	0.00977559	0.7525
Com_23015_pos	YKK	C21 H35 N5 O5	419.254	7.58	420.261	3.20176e+07	1.63359e+07	4.09883e+06	1.37426e+06	1.70771e+07	1.66851e+07	1.69247e+07	1.33323e+07	1.36089e+07	1.47606e+07	6.44849e+06	1.37026e+07	2.73861e+07	1.36402e+07	4.77539e+06	1.24035e+07	2.97626e+06	2.21894e+07	9.95529e+06	1.25562e+07	1.03434e+07	6.40406e+06	1.8604e+07	2.12732e+06	7.82625e+06	6.04015e+06	1.03853e+07	3.7692e+06	7.84288e+06	2.18831e+06	7.53201e+06	1.04563e+06	5.56254e+06	2.0914e+07	2.35017e+06	1.4403e+07	1.69452e+06	5.79454e+06	1.02756e+07	2.3179e+06	1.84674	0.884985	0.0100589	0.745
Com_15269_pos	4-(1-adamantyl)-2-methyl-1,3-thiazole	C14 H19 N S	233.127	7.394	234.134	5.03293e+06	1.09579e+07	3.97974e+06	1.17654e+08	4.93852e+06	3.89823e+06	2.28691e+06	2.28019e+06	2.39894e+06	5.93128e+06	2.12058e+06	1.20783e+07	3.98139e+06	6.98955e+06	5.4225e+06	1.50362e+07	3.1678e+07	3.83088e+06	5.84145e+06	8.99413e+06	3.8569e+06	6.17728e+06	3.02776e+06	2.83113e+06	6.77612e+06	2.85524e+06	4.63767e+06	2.59666e+06	3.13528e+06	1.94213e+06	6.18286e+06	2.22196e+06	1.96945e+06	4.33472e+06	1.68365e+06	5.09408e+06	5.70271e+06	4.65768e+06	2.09489e+06	1.23063e+06	3.49727	1.80623	0.0101716	0.725
Com_5935_neg	2-Anisic acid	C8 H8 O3	152.048	3.022	151.04	1.41778e+07	4.71951e+06	5.20212e+06	8.34384e+06	5.50092e+06	5.36014e+06	4.98359e+06	4.44559e+06	5.22728e+06	9.03096e+06	5.07029e+06	5.05032e+06	7.3114e+06	3.7898e+06	6.84475e+06	6.4259e+06	1.31386e+07	9.36277e+06	5.14195e+06	6.93473e+06	1.19267e+07	9.31601e+06	7.74578e+07	6.07468e+06	4.62589e+06	1.03453e+07	7.13469e+06	1.04424e+07	1.28705e+07	1.06274e+07	5.90509e+06	8.92258e+06	6.12286e+06	6.63162e+06	4.357e+06	9.52943e+06	9.75119e+06	2.10625e+07	9.08194e+06	3.04517e+07	0.49906	-1.00272	0.0103349	0.745
Com_12005_pos	6-methoxy-2-phenyl-3,4-dihydro-2H-1-benzopyran-4-one	C16 H14 O3	254.09	7.525	255.098	2.36462e+06	3.35521e+06	7.33599e+06	3.57065e+06	2.66891e+06	4.63678e+06	1.11185e+06	2.05535e+06	1.50681e+06	2.04238e+06	1.0761e+06	3.92928e+06	2.81998e+06	3.52769e+06	1.4921e+06	3.14337e+06	1.8542e+06	1.66888e+06	5.16427e+06	3.18118e+06	8.70631e+07	5.11619e+07	3.25442e+06	7.57012e+07	9.35517e+07	1.78635e+07	2.84673e+06	3.25392e+06	2.60806e+06	4.4937e+06	3.06324e+06	3.45111e+06	2.9876e+06	2.33592e+06	1.63816e+06	3.30153e+06	6.52114e+06	4.08088e+06	1.55308e+06	3.77687e+06	0.15622	-2.67835	0.0105342	0.7
Com_17955_neg	3-(1-cyano-1,2-dihydroisoquinolin-2-yl)-3-oxopropyl propionate	C16 H16 N2 O3	284.121	1.406	283.114	3.83288e+06	1.66608e+06	1.14342e+06	925797	1.15807e+06	619987	662189	565566	1.36456e+06	9.55084e+06	1.96713e+06	1.15434e+06	2.77064e+06	841649	1.44879e+06	1.35898e+06	3.08999e+06	1.71523e+06	917529	985562	1.6705e+07	2.13135e+06	2.53782e+06	1.89888e+06	1.20601e+06	1.24103e+06	2.69991e+06	1.86592e+07	3.00882e+07	3.80589e+06	8.46032e+06	3.94451e+06	1.46507e+06	2.061e+06	5.16592e+06	1.87135e+06	1.51458e+06	2.39556e+06	518206	1.39685e+06	0.343813	-1.5403	0.0105735	0.7575
Com_15775_neg	4'-ethyl-N-(1-ethynylcyclohexyl)[1,1'-biphenyl]-4-carboxamide	C23 H25 N O	331.19	9.941	330.183	514279	1.91712e+06	1.02809e+06	3.42428e+06	1.17948e+06	3.04358e+06	2.4985e+06	1.80789e+06	267514	432228	1.02142e+06	6.134e+06	585273	1.46627e+07	8.51505e+06	1.04783e+06	226479	1.17298e+06	4.42888e+06	7.70402e+06	373958	645531	1.01007e+06	3.26898e+06	393119	705915	867092	1.10869e+06	733426	812928	937960	407048	1.01185e+06	481364	193587	1.91868e+06	1.67575e+06	564120	311190	858504	3.37048	1.75295	0.0106848	0.74
Com_50710_neg	4,5-dichlorophthalamide	C8 H6 Cl2 N2 O2	350.148	5.365	349.141	73376.7	1.60212e+06	574692	750295	1.05453e+06	1.09512e+06	647562	2.12068e+06	375935	125553	117406	158459	603762	828092	651491	235417	193985	346868	452164	761115	301750	589753	592463	137502	89952	694718	86581.8	150633	237359	368718	92485.4	90556.7	158481	783746	125847	141471	611912	272710	279647	64774.4	2.17484	1.12091	0.0106915	0.725
Com_81476_pos	QKK	C17 H34 N6 O5	402.259	1.041	202.137	1.53439e+06	415197	3.80031e+06	1.48463e+06	1.02709e+06	1.13239e+06	1.9593e+06	1.48793e+06	626292	907693	714792	3.79791e+06	1.6235e+06	896399	472877	1.14593e+06	2.1246e+06	1.93544e+06	635690	926838	3.32549e+06	1.40962e+06	3.19971e+06	912917	942752	5.44088e+06	678996	1.19905e+06	2.85622e+06	949817	1.35501e+06	3.20916e+06	1.39767e+06	3.53131e+06	2.35801e+06	2.65716e+06	3.5649e+06	2.45717e+06	1.44786e+06	3.6363e+06	0.615715	-0.699666	0.0107256	0.705
Com_20304_pos	DLK	C16 H30 N4 O6	374.217	3.065	375.224	1.08585e+07	1.339e+06	7.30008e+06	1.73138e+06	8.77863e+06	8.4376e+06	1.5942e+06	1.71511e+06	3.54309e+06	1.30145e+07	5.0602e+06	4.76021e+07	7.62957e+06	2.03938e+06	2.59783e+06	5.12499e+07	1.02526e+07	7.77025e+06	2.30797e+07	1.50293e+07	2.51639e+07	7.16955e+06	1.44656e+07	8.2535e+06	3.29383e+07	2.8957e+07	1.53585e+07	9.68148e+06	2.84368e+06	6.00666e+06	3.61925e+07	1.25144e+07	6.83319e+06	1.31141e+07	2.73221e+07	3.85153e+07	3.97549e+07	1.25647e+07	1.14302e+07	1.24667e+07	0.637879	-0.648645	0.0107521	0.7225
Com_62688_pos	methyl 2-(acetylamino)-4,5-dimethoxybenzoate	C12 H15 N O5	253.095	10.937	254.102	3.66118e+06	3.40513e+06	1.69916e+06	6.11345e+06	6.56694e+06	3.5225e+06	5.63989e+06	4.67783e+06	1.8761e+06	1.79088e+06	1.82341e+06	7.32191e+06	3.26684e+06	6.49227e+06	1.17037e+07	3.69381e+06	2.1121e+06	2.62803e+06	3.94405e+06	7.1443e+06	2.17974e+06	2.80907e+06	4.60547e+06	3.98087e+06	2.06535e+06	3.51435e+06	2.07645e+06	3.17734e+06	1.95248e+06	2.49752e+06	1.86733e+06	2.5993e+06	2.03086e+06	3.15759e+06	1.30724e+06	2.87216e+06	4.50909e+06	2.30308e+06	3.35197e+06	1.89651e+06	1.62698	0.702199	0.010834	0.705
Com_8244_pos	Perillartine	C10 H15 N O	165.115	9.675	166.123	920377	3.58223e+07	1.00213e+07	5.76836e+07	1.50556e+08	5.77572e+07	2.56781e+06	1.66198e+08	1.14047e+06	685749	1.3697e+06	3.30738e+06	1.22537e+07	5.18968e+06	3.11667e+06	2.23704e+06	1.70637e+06	1.65857e+06	4.06472e+07	4.53958e+06	5.56534e+06	5.62691e+06	1.99435e+06	1.33864e+06	1.14431e+06	4.7136e+06	1.97788e+06	1.31849e+06	1.40457e+06	1.26318e+06	903735	697645	649387	1.54193e+07	521358	995593	4.63385e+07	1.69229e+06	953750	1.45938e+06	5.82818	2.54305	0.0108394	0.73
Com_19972_pos	PC (16:2e/2:0)	C26 H50 N O7 P	519.325	14.328	520.331	4.27096e+06	1.09745e+07	8.20239e+06	3.95283e+06	6.16803e+07	5.88956e+06	6.7309e+06	1.7544e+07	5.36549e+06	1.45e+06	1.90277e+07	2.54696e+07	4.12671e+07	3.39471e+06	4.22932e+06	9.90067e+06	1.15197e+06	1.24934e+07	6.22222e+06	4.60982e+06	1.71544e+06	4.6711e+06	4.61976e+06	2.32297e+06	3.33532e+06	6.3605e+06	3.02425e+06	2.20218e+06	9.44217e+06	1.70338e+06	4.03261e+06	2.15247e+06	1.66702e+06	7.18468e+06	2.14278e+06	4.93933e+06	4.03457e+06	8.08797e+06	5.48576e+06	1.10967e+07	2.8134	1.49231	0.0110056	0.7175
Com_3643_neg	N-Acetylmannosamine	C8 H15 N O6	221.09	1.386	220.083	5.83698e+07	4.40513e+07	3.52912e+07	3.76971e+07	4.9186e+07	6.39204e+07	1.68778e+07	1.49711e+07	3.16596e+07	6.1981e+07	2.83932e+07	1.40492e+07	6.98993e+07	2.17589e+07	2.90997e+07	3.13478e+07	5.09355e+07	5.23385e+07	3.16266e+07	3.81628e+07	2.33373e+08	7.87322e+07	3.54059e+07	3.84545e+07	8.44396e+07	9.861e+07	1.46703e+08	7.82053e+07	9.8951e+07	4.01216e+07	5.08751e+07	4.1758e+07	2.2757e+07	7.36126e+07	2.11115e+07	3.70767e+07	3.872e+07	6.77581e+07	4.13249e+07	3.52206e+07	0.573365	-0.802474	0.0110855	0.7225
Com_10553_pos	Retrorsine	C18 H25 N O6	351.171	9.627	352.179	2.0099e+07	1.3565e+07	1.88334e+07	3.528e+06	1.42622e+08	8.41867e+06	5.1707e+07	5.17323e+06	4.57677e+06	7.22529e+06	1.80135e+06	3.21864e+06	6.64361e+06	1.13209e+07	3.39108e+06	2.63295e+06	2.69145e+06	2.43584e+06	4.00551e+07	3.70832e+06	1.44643e+06	4.44561e+06	1.98046e+06	4.04863e+06	1.83432e+06	4.07127e+06	1.61965e+06	1.1456e+07	3.23548e+06	5.6356e+06	1.45857e+06	1.5484e+06	1.50949e+06	2.19249e+07	5.018e+06	5.29686e+06	3.87015e+06	1.07069e+07	2.49869e+06	1.1184e+06	3.73347	1.90052	0.011121	0.715
Com_5889_neg	N-Acetylvaline	C7 H13 N O3	159.09	4.151	158.082	4.29919e+07	1.61981e+07	1.3214e+07	2.54719e+07	1.47942e+07	1.19658e+07	1.161e+07	1.33019e+07	1.75511e+07	5.96385e+07	1.70506e+07	1.3684e+07	2.68128e+07	1.7644e+07	2.57372e+07	2.73704e+07	5.04173e+07	2.76679e+07	1.20158e+07	1.77314e+07	3.7081e+07	2.34835e+07	2.72568e+07	1.40558e+07	1.74418e+07	3.71694e+07	2.55328e+07	3.58358e+07	6.27443e+07	4.73771e+07	4.83831e+07	5.31686e+07	4.92345e+07	1.74385e+07	2.11431e+07	5.41472e+07	2.85371e+07	1.09317e+08	1.72529e+07	1.36816e+07	0.62526	-0.677471	0.0112281	0.725
Com_1406_pos	Skatole	C9 H9 N	131.074	11.827	132.081	1.35825e+06	1.46685e+09	2.13101e+06	3.31829e+06	8.37625e+06	8.57633e+07	2.1546e+07	9.21925e+08	4.79679e+06	1.51928e+06	2.42192e+06	2.59709e+06	1.09994e+07	6.38165e+08	2.8326e+06	1.95176e+06	2.38837e+06	2.35147e+06	3.37472e+06	2.1096e+07	3.26571e+06	1.28097e+07	2.49659e+06	1.86482e+06	1.8518e+06	2.07189e+06	2.29405e+06	2.539e+06	3.08569e+06	2.51314e+06	1.96019e+06	1.42211e+06	1.41586e+06	2.33316e+06	1.14913e+06	2.14238e+06	9.18163e+06	2.26169e+06	1.3243e+06	3.11336e+06	52.4707	5.71344	0.0113026	0.7425
Com_15578_pos	Carbaprostacyclin	C21 H34 O4	332.235	12.841	333.242	5.66316e+06	3.318e+07	2.65911e+07	4.04006e+07	6.06659e+07	4.23538e+07	3.92238e+07	4.05649e+07	1.43606e+07	6.01415e+06	2.57997e+07	4.09828e+07	9.28829e+07	2.05339e+07	1.52838e+07	2.33668e+07	9.2679e+06	7.63926e+06	2.09728e+07	7.63934e+06	2.32981e+07	1.55393e+07	9.91579e+06	6.28346e+06	1.4267e+07	2.2887e+07	8.33279e+06	6.12239e+06	8.23299e+06	6.22294e+06	4.53708e+06	4.91778e+06	6.22182e+06	6.87763e+07	6.96917e+06	2.10531e+07	3.84015e+07	1.27889e+07	1.16916e+07	1.18499e+07	1.85978	0.895133	0.0118584	0.7275
Com_117_neg	7-Ketodeoxycholic acid	C24 H38 O5	406.272	12.013	405.265	2.4985e+09	2.12585e+07	8.14384e+07	1.5698e+07	2.46823e+07	5.93158e+07	8.9247e+08	310611053	3.55561e+08	2.75954e+09	2.79058e+08	2.71411e+07	2.30751e+08	2.21094e+09	1.63981e+07	5.915e+08	2.19335e+08	1.5507e+08	1.12384e+08	7.01127e+08	4.57237e+08	1.07997e+09	3.2411e+07	5.71743e+08	3.2531e+07	4.42504e+08	2.22259e+09	2.53232e+09	1.67408e+09	2.00574e+09	1.46652e+09	3.20528e+09	1.38678e+09	8.71624e+07	7.92004e+08	1.5838e+09	5.68139e+07	1.34066e+09	1.51809e+09	5.8534e+09	0.407979	-1.29343	0.0119567	0.7325
Com_46033_pos	5-(9H-xanthen-9-yl)-1,3,4-oxadiazole-2-thiol	C15 H10 N2 O2 S	282.042	2.176	283.05	857570	569989	939884	1.3946e+06	1.78404e+07	673905	556886	712653	385943	498759	467900	921772	483831	765764	444677	1.59279e+06	2.31817e+06	633781	1.02162e+07	481736	605708	793570	606685	494312	629128	580322	674270	696030	523809	425142	539790	380152	276868	479812	313351	587000	601195	561724	357279	352310	4.08049	2.02874	0.0120368	0.73
Com_31856_pos	5-(tert-butyl)-2-methyl-N-(4-nitrophenyl)-3-furamide	C16 H18 N2 O4	324.109	10.343	325.116	4.62139e+06	5.59416e+06	5.45663e+06	6.07011e+06	1.26725e+07	1.88484e+07	6.07598e+06	1.14844e+06	3.96383e+06	2.49114e+06	8.20972e+06	9.19731e+06	8.86043e+06	1.95543e+07	6.85099e+06	7.71414e+06	8.77032e+06	9.28527e+06	8.54209e+06	1.10968e+07	6.07882e+06	2.23825e+06	5.94495e+06	8.69442e+06	2.75589e+06	3.5106e+06	971857	3.92519e+06	6.4941e+06	2.65807e+06	4.13169e+06	2.4556e+06	3.8832e+06	4.59626e+06	928895	6.38679e+06	6.64219e+06	1.15083e+07	4.99176e+06	7.81461e+06	1.70812	0.772409	0.0122897	0.7525
Com_25218_pos	5-Chloro-2-[(3S)-1-(4-fluorobenzyl)-3-pyrrolidinyl]-1,3-benzoxazole	C18 H16 Cl F N2 O	330.089	7.484	331.096	5.29563e+06	1.27185e+06	9.40302e+06	632333	3.31252e+06	954652	641695	771807	879272	2.22199e+06	2.77835e+06	546194	2.09296e+06	535530	4.45725e+06	1.64193e+07	352513	3.37774e+06	825317	690301	3.34376e+06	3.59465e+06	1.39683e+07	746576	3.49325e+06	4.20409e+06	3.94735e+07	1.45047e+07	1.34987e+06	1.61494e+07	9.74209e+06	1.00615e+06	1.05269e+06	3.47074e+06	1.24479e+06	5.1199e+06	1.00204e+06	1.45457e+07	1.96307e+06	5.73486e+06	0.394346	-1.34247	0.0124934	0.7425
Com_96396_pos	2-(tert-butyl)-6-(4-chlorophenyl)-4-(methylthio)pyridine	C16 H18 Cl N S	291.089	10.349	292.096	1.10362e+06	2.01381e+06	1.68176e+06	3.5704e+06	1.78552e+06	1.15263e+06	687504	2.17331e+06	438928	478832	632056	504480	905254	2.57872e+06	2.7082e+06	269525	280383	1.17932e+06	894938	891491	435014	837911	1.11427e+06	617214	659607	621005	872942	290206	235807	241263	1.31072e+06	155858	388372	1.54342e+06	134255	1.92867e+06	1.41091e+06	442622	567727	232400	1.84689	0.885097	0.0125881	0.7275
Com_4896_pos	(-)-Ephedrine	C10 H15 N O	165.116	6.993	166.123	5.15172e+07	1.37838e+07	9.99015e+06	3.34348e+07	3.96608e+07	8.21304e+07	2.82967e+07	8.29395e+07	1.58165e+07	5.2903e+06	6.89458e+07	1.5487e+08	2.08569e+07	1.80472e+07	7.18415e+06	3.38241e+08	2.06402e+07	1.58532e+08	8.80904e+07	4.94958e+07	5.4529e+06	1.79256e+07	1.85301e+06	2.11277e+07	3.13924e+07	4.4714e+06	2.36254e+08	1.71757e+07	1.1446e+06	1.97865e+07	1.31152e+07	1.27034e+07	1.40484e+07	2.03961e+07	6.28765e+06	1.34075e+07	6.44419e+06	2.1379e+07	1.21118e+07	2.03038e+08	1.89512	0.922291	0.0127962	0.74
Com_397_neg	D-汐-Hydroxyglutaric acid	C5 H8 O5	148.037	1.208	147.03	5.12428e+08	2.04244e+08	5.74505e+08	9.01922e+08	3.51858e+08	7.69536e+08	1.13102e+08	2.31293e+08	2.76132e+08	1.07594e+08	2.51191e+08	9.48026e+08	1.53507e+08	1.26002e+08	6.01493e+07	5.6736e+08	5.83388e+08	1.87785e+08	9.52414e+08	4.65317e+08	3.35216e+09	3.30882e+09	9.21717e+08	1.39611e+09	1.58503e+09	8.62158e+08	8.22874e+08	1.7292e+09	7.18255e+08	1.03474e+09	3.09337e+08	1.95974e+08	2.73748e+08	2.69663e+08	2.1258e+08	5.12135e+08	6.69849e+08	4.94359e+08	1.89916e+08	2.23518e+08	0.43694	-1.19449	0.0128373	0.705
Com_31438_neg	LPC 20:1	C28 H56 N O7 P	609.402	15.487	608.395	619731	253632	733963	911659	877690	340676	369062	365910	415116	152898	2.96832e+06	468421	1.04467e+06	500741	217135	484423	448330	1.2244e+06	484943	259950	2.38201e+06	732224	1.6738e+06	407033	638799	690611	645962	1.12397e+06	3.88616e+06	1.2512e+06	460083	456948	246919	387092	315156	8.3489e+06	1.45034e+06	901624	2.96752e+06	3.13793e+06	0.409343	-1.28862	0.0128744	0.7075
Com_110433_pos	ethyl 2-[5-(4-chlorophenyl)-1,3,4-oxadiazol-2-yl]acetate	C12 H11 Cl N2 O3	266.047	7.943	267.054	1.07121e+06	924378	322154	307839	196802	220859	159972	153270	573981	684311	326817	283262	196167	192283	209335	323224	253075	828565	272227	161848	1.2052e+06	400784	743474	206975	204578	392692	435490	700594	1.6719e+06	566925	1.65229e+06	1.47315e+06	300513	199669	1.05524e+06	268843	405691	1.22397e+06	1.25214e+06	185757	0.526718	-0.924897	0.0133755	0.7225
Com_18996_neg	Pizotifen	C19 H21 N S	590.295	13.205	294.14	2.84437e+06	1.69171e+06	5.03081e+06	3.23142e+06	2.2796e+06	7.75153e+06	1.39735e+07	3.45502e+06	3.29658e+06	1.25651e+06	1.66344e+06	5.08291e+06	3.76057e+06	3.06151e+06	1.99122e+06	4.03659e+06	661156	1.11826e+06	3.01927e+06	2.83221e+06	1.8626e+06	1.51992e+06	1.66632e+06	5.98908e+06	749390	1.66842e+06	1.15979e+06	1.43571e+06	2.95433e+06	1.50185e+06	1.77869e+06	1.45653e+06	1.89859e+06	809006	1.05487e+06	3.36973e+06	2.95233e+06	1.79545e+06	2.86952e+06	1.28733e+06	1.81094	0.856739	0.0134768	0.735
Com_67985_pos	O1-[4-(tert-butyl)benzoyl]-2-(tert-butylsulfonyl)ethanehydroximamide	C17 H26 N2 O4 S	376.141	9.899	377.149	494661	582621	548188	1.07902e+06	562187	1.59395e+06	505382	1.09542e+06	130223	142767	299014	1.82679e+06	226063	5.56188e+06	547117	177704	193598	1.82887e+06	449467	1.75164e+06	2.68185e+06	1.00871e+06	544445	3.48794e+06	4.53132e+06	460374	3.77714e+06	1.07848e+06	2.71816e+06	311757	1.87999e+06	4.43808e+06	489926	807197	781332	829185	791151	624359	1.27781e+06	1.91833e+06	0.569047	-0.81338	0.0137606	0.7175
Com_37268_neg	Phosphocreatine	C4 H10 N3 O5 P	211.037	1.237	210.029	224833	608803	257137	1.77272e+06	651436	236161	234385	345403	463003	409058	336336	935063	2.16696e+06	998070	944481	5.42433e+06	3.13168e+06	1.80213e+06	839460	1.10929e+06	555412	380512	363741	317284	345096	513777	291466	854491	1.72899e+06	647860	246094	128097	135805	527514	335222	462595	342148	798789	269083	226802	2.41698	1.27321	0.0138747	0.705
Com_2460_pos	11-汐-Hydroxy-17-methyltestosterone	C20 H30 O3	318.219	12.346	319.227	1.38299e+08	1.05173e+07	3.10499e+07	2.65178e+07	1.60514e+07	9.84396e+06	5.10047e+07	1.43039e+07	2.75866e+07	2.89242e+07	3.80434e+07	9.34182e+06	1.6255e+07	1.27497e+08	8.29696e+06	4.03157e+07	3.3273e+07	2.00118e+07	2.85329e+07	4.97463e+07	1.8905e+07	2.06021e+08	1.81711e+07	1.70793e+08	1.08968e+07	2.34175e+07	1.79988e+08	3.81003e+07	1.03539e+07	2.21703e+07	8.77077e+07	1.06835e+08	1.2524e+08	4.84253e+07	1.57792e+08	5.98749e+08	5.12776e+07	1.10931e+07	1.58597e+08	1.61608e+08	0.328815	-1.60465	0.0139479	0.71
Com_5112_pos	6-(7-methyloctyl)-1H,3H,4H,6H-furo[3,4-c]furan-1-one	C15 H24 O3	252.173	14.194	253.18	4.2833e+07	2.75434e+08	1.16586e+08	2.58026e+08	2.59073e+08	1.8298e+08	1.73709e+08	2.03514e+08	1.51989e+08	4.30589e+07	6.85314e+07	1.19352e+08	2.34131e+08	1.00793e+08	2.83512e+08	8.90845e+07	1.50669e+08	1.9428e+08	2.65254e+08	3.93973e+07	1.76432e+08	2.12861e+08	1.66211e+08	3.23251e+07	2.25139e+08	8.82339e+07	1.25285e+07	4.53128e+07	2.18008e+07	3.70412e+07	2.624e+07	1.87763e+08	3.48533e+07	2.76568e+08	9.27045e+06	4.87217e+07	1.56933e+08	1.43355e+08	1.78592e+08	9.33685e+06	1.55644	0.638249	0.014125	0.7025
Com_415_neg	Testosterone sulfate	C19 H28 O5 S	368.166	11.755	367.158	994449604	855014	1.36354e+07	9.21955e+08	755568	8.53345e+07	1.15838e+07	4.28409e+07	1.2891e+08	4.06809e+08	4.26744e+08	6.45716e+08	8.89688e+08	9.72862e+08	2.05105e+08	1.08791e+09	1.58126e+08	3.99773e+08	1.68084e+07	9.61089e+07	2.34576e+08	2.22986e+08	3.52771e+06	1.27021e+09	2.22673e+08	7.56112e+08	8.45237e+08	1.89613e+09	8.86207e+08	5.03016e+08	1.01575e+09	1.00031e+09	1.0621e+09	1.7633e+09	5.87037e+08	1.21887e+09	1.39626e+08	5.31423e+08	9.3983e+08	6.23119e+08	0.477417	-1.06668	0.0141718	0.7475
Com_101239_pos	Tolterodine	C22 H31 N O	325.241	11.866	326.248	247157	988602	289974	361111	1.50061e+06	3.7834e+06	296626	425882	242323	255925	1.07954e+06	561442	1.18842e+06	405732	618206	567687	694141	377613	292628	1.17158e+06	280869	303718	803471	361914	219261	573563	370503	296656	508531	243106	215177	306393	265265	258580	161198	514004	530276	237757	816528	296069	2.02947	1.02111	0.0142985	0.7075
Com_8574_pos	2-[(butylamino)(imino)methyl]-1-oxohydrazinium-1-olate	C5 H12 N4 O2	182.077	10.599	183.085	749673	8.7973e+07	1.64041e+07	4.70048e+07	9.6511e+07	6.10982e+07	1.11285e+07	1.58079e+08	3.98917e+06	601260	1.89613e+06	3.2441e+06	2.25743e+07	4.84376e+06	7.11875e+06	1.42218e+06	1.60177e+06	5.66057e+06	4.13331e+07	5.22089e+06	6.18804e+06	1.28633e+07	3.98707e+06	2.62963e+06	818200	1.42285e+07	878714	5.58392e+06	1.35369e+06	1.97771e+06	794997	545684	595925	4.31304e+07	363023	1.52213e+06	6.50109e+07	2.15482e+06	1.45371e+06	866396	3.4649	1.79281	0.0144317	0.72
Com_10831_pos	2-piperidinobenzoic acid	C12 H15 N O2	205.11	9.854	206.118	4.14099e+06	1.66486e+07	5.80439e+06	1.84422e+08	4.3763e+07	1.40328e+07	5.98943e+06	1.63813e+07	3.97004e+06	4.41259e+06	5.56718e+06	4.39422e+07	1.0076e+07	9.71986e+06	9.33739e+06	6.85673e+06	1.49141e+07	1.82482e+07	6.80241e+06	8.55792e+06	6.87478e+06	2.05428e+07	5.27278e+06	5.0031e+06	5.10032e+06	7.52258e+06	4.48473e+06	7.49315e+06	4.05707e+06	5.28103e+06	5.21503e+06	3.59182e+06	3.81325e+06	6.99943e+06	3.48914e+06	7.13734e+06	2.56262e+07	7.33576e+06	5.09703e+06	5.69592e+06	2.97725	1.57398	0.0146101	0.73
Com_936_pos	4-Coumaric acid	C9 H8 O3	164.047	7.032	165.055	4.12758e+06	6.56061e+06	3.55763e+07	2.5797e+06	3.40714e+06	4.95599e+06	2.69666e+06	2.03721e+06	1.68977e+09	1.84484e+06	2.23876e+06	6.53787e+07	1.65429e+07	4.40615e+06	4.25784e+07	6.59516e+06	2.77274e+06	7.78955e+06	5.46784e+06	6.14048e+06	3.54375e+06	3.6123e+06	2.71533e+06	3.48256e+06	2.51371e+06	3.47552e+06	3.27728e+06	5.25914e+06	4.1845e+06	6.30377e+06	2.89805e+06	2.57095e+06	1.20436e+06	3.44809e+06	1.23101e+06	4.88728e+06	2.12471e+06	2.98479e+06	2.94313e+06	2.25939e+06	29.4745	4.88139	0.0147102	0.715
Com_144_pos	Monoolein	C21 H40 O4	356.293	15.232	357.3	2.95692e+09	1.69329e+08	2.55371e+09	3.15003e+07	3.11823e+08	1.48433e+08	2.68845e+08	1.70178e+08	1.23993e+09	5.22712e+07	4.02644e+09	5.114e+07	1.85099e+08	7.31355e+07	6.53462e+08	5.57639e+09	8.3966e+07	2.00022e+08	3.31794e+08	5.83224e+08	1.52867e+09	3.98393e+08	1.71071e+09	3.15447e+07	2.26357e+09	2.78548e+08	1.00903e+10	1.15934e+09	9.68199e+08	1.93377e+08	2.36549e+09	1.17139e+09	1.89581e+09	1.79518e+09	2.49512e+08	9.39163e+08	1.06243e+09	1.80677e+09	8.78165e+08	9.44043e+09	0.488916	-1.03234	0.0152723	0.715
Com_72631_pos	[3,2-c]Pyrazole-5汐-androstan-17汕-ol	C20 H30 N2 O	314.232	9.838	315.239	4.99459e+06	5.41718e+06	2.25617e+06	771753	1.17182e+06	2.97725e+06	2.18433e+06	377147	1.39518e+06	3.12853e+06	1.38755e+06	3.96086e+06	3.75522e+06	1.28909e+06	709107	2.01586e+06	1.00665e+06	3.84625e+06	1.45068e+06	2.12804e+06	1.49286e+06	2.46467e+06	2.44543e+06	1.07601e+06	1.09718e+06	1.21617e+06	586823	644662	1.29144e+06	395082	674263	280717	1.67842e+06	2.78398e+06	644238	2.9754e+06	1.12565e+06	981615	2.00028e+06	402505	1.76039	0.815895	0.0153923	0.7225
Com_11906_neg	Ursodeoxycholic acid	C24 H40 O4	392.294	13.218	391.286	3.99418e+06	2.69785e+07	9.5706e+06	9.37152e+06	1.24007e+07	8.5926e+06	1.4786e+07	1.56541e+07	1.0065e+07	1.06739e+07	6.38623e+06	3.79808e+06	1.97954e+07	3.85922e+06	6.65997e+06	3.44247e+06	1.06599e+07	2.88879e+07	1.02576e+07	4.91167e+06	1.1743e+07	1.01975e+07	1.0517e+07	2.22505e+06	6.07548e+06	6.30166e+06	658506	5.23446e+06	2.14724e+06	6.15197e+06	5.87522e+06	6.7376e+06	7.85847e+06	1.03437e+07	3.86209e+06	5.36365e+06	1.47668e+07	8.27616e+06	3.58255e+06	1.38531e+06	1.70719	0.771624	0.0156046	0.7025
Com_67089_pos	N-(2-oxo-3-azepanyl)benzenesulfonamide	C12 H16 N2 O3 S	268.092	9.271	269.1	3.24816e+06	2.77828e+06	1.73068e+06	4.26163e+06	6.19067e+06	2.67956e+06	3.48916e+06	1.73754e+06	1.9218e+06	3.91305e+06	1.12738e+06	2.70465e+06	9.93517e+06	1.26098e+06	2.0782e+06	858668	730599	1.93333e+06	2.83306e+06	1.55282e+06	756063	2.76604e+06	1.5296e+06	1.10674e+06	1.50953e+06	3.95002e+06	1.04443e+06	1.51393e+06	2.17306e+06	618607	1.06289e+06	1.64978e+06	1.06851e+06	2.8694e+06	615070	2.23095e+06	2.51448e+06	1.83616e+06	1.90426e+06	289097	1.72577	0.787243	0.0157006	0.7175
Com_23626_pos	1-acetyl-N-(4-ethoxyphenyl)-4-piperidinecarboxamide	C16 H22 N2 O3	290.163	10.327	291.17	3.0531e+06	3.86666e+07	7.4138e+06	5.36419e+07	1.31795e+07	3.60494e+07	2.70917e+06	4.18574e+07	3.01952e+06	1.77736e+06	1.511e+06	5.93255e+06	6.96707e+06	509694	4.48364e+06	3.35316e+06	1.15189e+06	2.90656e+06	5.53261e+06	3.25562e+06	5.38326e+06	5.00129e+06	4.23031e+06	2.96162e+06	1.86974e+06	2.51548e+06	4.67238e+06	1.64747e+06	1.41905e+06	1.85348e+06	1.60334e+06	1.60525e+06	1.74784e+06	5.22054e+06	626769	2.35357e+06	8.1102e+06	1.69943e+06	770129	2.38509e+06	4.10865	2.03866	0.0158249	0.715
Com_37151_pos	N1-(1H-indol-4-yl)cyclohexane-1-carboxamide	C15 H18 N2 O	280.093	11.135	281.1	2.81417e+06	5.61573e+06	4.59847e+06	3.33739e+07	4.63101e+06	6.52345e+06	3.19914e+06	3.49283e+06	3.18046e+06	2.52952e+06	4.14662e+06	2.7029e+06	8.92151e+06	1.70423e+06	6.19833e+06	4.13005e+06	6.81378e+06	5.48504e+06	4.27752e+06	4.10589e+06	3.48208e+06	3.30525e+06	1.77583e+06	2.08883e+06	4.39104e+06	3.59166e+06	3.1975e+06	3.81168e+06	5.11403e+06	4.19778e+06	2.22921e+06	2.20034e+06	2.77245e+06	3.07541e+06	2.12571e+06	4.75385e+06	3.61533e+06	4.2065e+06	2.42213e+06	2.79784e+06	1.8179	0.862277	0.0160726	0.7225
Com_63084_pos	DAG (5:0/18:1)	C26 H48 O5	457.377	16.097	458.385	503654	166393	537734	309901	184526	269191	197905	149309	155043	128795	492731	186184	323595	84132.3	258783	308912	448597	147488	302939	143875	1.00381e+07	317609	3.2534e+06	166374	2.5822e+06	213888	3.03822e+06	320047	273473	399671	128659	146716	287939	2.78891e+06	120578	179897	1.68514e+06	301152	152443	2.2594e+06	0.184955	-2.43475	0.0162092	0.6375
Com_2591_pos	4-{3-[(3,4-dihydroxyphenyl)methyl]-2-methylbutyl}benzene-1,2-diol	C18 H22 O4	162.067	10.676	325.141	499935	6.0569e+06	2.49872e+08	2.89763e+07	3.242e+06	7.37394e+08	2.85211e+07	2.85499e+06	5.31266e+06	274699	1.10553e+07	7.87114e+06	4.07794e+07	1.2396e+07	5.86217e+08	3.26417e+07	1.07237e+06	5.6903e+06	7.95983e+06	2.40649e+07	1.32921e+07	3.429e+07	236842	6.23414e+06	1.08549e+07	1.63836e+07	3.30048e+06	2.9955e+06	383073	458734	367905	1.72694e+06	1.11707e+06	5.83469e+06	227591	2.50306e+06	1.44802e+07	5.10482e+06	8.88343e+06	4.35829e+06	13.476	3.75232	0.0162211	0.705
Com_121645_pos	5-Methyl-dl-tryptophan	C12 H14 N2 O2	218.105	5.381	219.112	421860	229720	1.24591e+06	331975	279728	1.52976e+06	538386	251136	316152	149654	266267	98240.8	344232	174395	280149	303895	132413	141144	231850	167172	451729	403460	280670	656582	568726	1.61465e+06	391095	440136	388907	393377	413543	480073	514881	609682	87658.1	1.46323e+06	261935	986165	401343	497126	0.657591	-0.604739	0.0162219	0.7825
Com_11971_pos	L-Iditol	C6 H14 O6	182.079	1.386	183.086	5.91387e+07	4.85044e+06	8.00443e+07	2.11579e+07	8.64057e+06	7.32032e+06	7.01138e+06	4.78834e+06	6.10447e+06	4.61122e+06	1.06899e+08	7.35749e+06	8.01493e+06	4.04591e+06	7.01855e+06	7.53872e+06	6.69567e+07	1.57468e+07	1.26178e+07	7.09865e+06	5.3939e+06	6.25296e+06	7.8166e+06	5.2205e+06	5.57924e+06	8.46385e+06	1.03432e+07	2.13586e+07	1.04878e+07	7.02862e+06	4.63392e+06	4.2266e+06	2.70798e+06	5.07122e+06	3.61149e+06	1.05978e+07	5.84875e+06	7.7284e+06	4.89646e+06	3.24816e+06	3.18086	1.66942	0.0162991	0.68
Com_395_neg	汕-D-Glucopyranuronic acid	C6 H10 O7	194.043	1.241	193.036	1.82245e+08	1.31559e+08	4.33585e+08	6.3749e+08	3.5093e+08	5.91367e+08	8.26087e+07	1.40135e+08	1.67897e+08	4.06389e+07	1.57387e+08	3.40441e+08	1.99547e+08	1.12425e+08	5.8751e+07	3.34263e+08	1.17146e+09	2.62823e+08	1.00623e+09	3.47686e+08	3.57096e+09	3.20637e+09	2.18745e+08	1.04522e+09	1.59608e+09	9.25669e+08	4.7955e+08	1.88522e+09	6.89294e+08	1.1001e+09	2.06178e+08	1.51301e+08	1.38788e+08	2.78716e+08	1.28451e+08	3.71292e+08	5.51906e+08	4.98297e+08	1.58275e+08	2.20378e+08	0.387437	-1.36797	0.0163672	0.7
Com_17367_pos	1-(3,4-dimethoxyphenyl)ethan-1-one oxime	C10 H13 N O3	195.09	9.46	196.097	453086	1.06473e+07	6.63911e+06	4.3474e+07	4.15627e+07	4.78876e+07	2.69134e+06	6.42906e+07	618731	141763	130313	2.5216e+06	1.87639e+06	8.8378e+06	3.45056e+06	1.11194e+06	283476	829553	2.58495e+07	3.30717e+06	2.4718e+06	2.8745e+06	198920	3.67079e+06	965077	2.6272e+06	723148	1.12842e+06	207743	174865	1.25138e+06	826493	117502	3.80698e+06	110068	821112	2.34671e+07	244116	705417	535260	5.68115	2.50618	0.0166875	0.705
Com_3704_neg	Biopterin	C9 H11 N5 O3	237.085	1.375	236.078	3.47894e+07	1.26635e+07	1.44065e+07	8.67933e+06	1.20989e+07	1.53308e+07	7.80668e+06	4.86472e+06	1.92851e+07	4.84012e+07	1.54374e+07	4.86171e+07	1.72023e+07	1.34226e+07	2.00622e+07	2.19632e+07	2.09808e+07	2.64354e+07	4.1377e+06	2.95978e+07	3.48385e+07	3.17553e+07	3.24162e+07	1.26018e+08	1.23679e+07	2.79169e+07	2.92478e+07	3.66691e+07	4.95314e+07	1.40479e+07	2.79973e+07	3.49748e+07	2.7646e+07	2.15784e+07	2.00209e+07	4.05184e+07	1.72423e+07	4.72241e+07	7.35781e+06	1.32157e+07	0.607097	-0.72	0.0168443	0.7125
Com_33259_neg	LPE 20:1	C25 H50 N O7 P	507.333	15.452	506.326	153423	336486	821751	143420	881350	164036	203535	180867	403105	78244.8	1.4474e+06	172949	869717	917896	343527	174526	194203	240835	316608	252646	1.63158e+06	323882	786876	106083	437487	1.00489e+06	699304	1.07752e+06	3.061e+06	729284	326005	183764	155815	175735	294729	2.23567e+06	1.05363e+06	430105	5.32983e+06	1.27995e+06	0.389086	-1.36184	0.0168479	0.7075
Com_20921_pos	5-Methoxyindoleacetic acid	C11 H11 N O3	205.074	9.95	206.081	9.42847e+06	8.60725e+06	2.61058e+07	7.69662e+07	2.84086e+07	1.77167e+07	4.71986e+06	1.09715e+07	2.21855e+07	9.1837e+06	3.17176e+07	3.75953e+07	1.44435e+07	1.10376e+07	1.36325e+07	2.49987e+07	9.19715e+06	9.64073e+06	1.11422e+07	1.34069e+07	2.10814e+07	2.57207e+07	3.9944e+06	1.42002e+07	6.83035e+06	7.75416e+06	7.14965e+06	1.27637e+07	9.24018e+06	1.76475e+07	1.20809e+07	7.23729e+06	6.12585e+06	7.03402e+06	5.66896e+06	6.57021e+06	1.24507e+07	8.91091e+06	1.03888e+07	2.0174e+07	1.75365	0.81036	0.0171969	0.7225
Com_81072_pos	3-phenyl-5-(trifluoromethyl)-4,5-dihydro-1H-pyrazol-5-ol	C10 H9 F3 N2 O	230.069	9.381	231.077	658705	2.53926e+06	5.15507e+06	674734	1.04246e+06	626636	404173	687267	351186	449422	2.62615e+06	5.99001e+06	579964	480734	4.54804e+06	662137	603505	355865	505216	659080	899351	708459	639360	671898	433866	415990	812529	900399	508832	438514	320970	452195	378242	514417	305695	711501	566391	599528	319209	401044	2.69127	1.42829	0.0172465	0.6675
Com_64585_pos	N-Carbobenzoxy-汕-alanine	C11 H13 N O4	223.085	8.365	224.092	1.18457e+06	2.19931e+06	999451	1.29833e+06	9.8932e+06	1.54071e+06	992500	2.88008e+06	706831	539264	514504	1.97615e+06	608058	1.92275e+06	1.00444e+06	919339	864258	895901	944895	1.31235e+06	973470	1.36651e+06	993001	1.56323e+06	597015	523751	1.11917e+06	1.14883e+06	793511	522328	717093	1.21054e+06	465732	751370	318853	901315	624284	1.07042e+06	528703	795951	1.95447	0.966778	0.0173978	0.6975
Com_31512_pos	Indirubin	C16 H10 N2 O2	262.074	10.125	263.081	1.64671e+06	366894	1.07378e+06	3.98196e+06	1.97185e+06	1.20274e+06	2.24742e+06	2.78964e+06	1.47331e+06	1.68057e+06	1.8878e+06	9.28925e+06	1.10066e+06	1.98768e+07	1.25566e+06	1.36704e+06	432677	2.5956e+06	1.28061e+06	2.32706e+06	1.20363e+06	452065	1.8705e+06	1.70011e+06	1.61975e+06	1.02532e+06	1.23132e+06	1.26505e+06	1.08141e+06	1.30515e+06	1.06097e+06	974107	1.00278e+06	603176	377260	1.76315e+06	571117	1.26011e+06	1.76479e+06	781662	2.61192	1.38511	0.0177426	0.745
Com_19153_pos	4-(3,4-dihydro-2H-1,5-benzodioxepin-7-ylamino)-4-oxobutanoic acid	C13 H15 N O5	247.082	9.958	248.089	766804	420028	1.67863e+06	1.81616e+07	1.15351e+06	7.09243e+06	1.78358e+06	1.28964e+06	558226	1.25975e+06	1.77032e+06	6.37869e+06	1.32126e+06	4.05129e+07	3.31914e+06	1.66365e+06	1.05121e+06	2.27682e+06	2.01047e+06	1.88174e+07	940949	299856	847167	1.38841e+07	435637	379302	649014	2.88626e+06	1.55419e+06	764089	2.02856e+06	641437	820358	764104	226797	1.85174e+06	1.31416e+06	2.25235e+06	2.204e+06	598190	3.2054	1.6805	0.0178328	0.7075
Com_69731_neg	N-[4-(Aminosulfonyl)phenyl]-5-(morpholinosulfonyl)-2-furamide	C15 H17 N3 O7 S2	415.057	8.174	414.05	79284.4	68299.2	87838.2	114390	188396	77797	81072.8	80444.1	225850	132765	64699.6	84066.1	100801	58359.3	83073.5	94041.2	157688	90497.3	68552.7	100844	173942	191210	670063	159706	69667.6	124899	880438	151527	172632	156547	77523.5	70590.4	73064.4	580522	46540.6	109990	112252	194003	71900.2	451917	0.449171	-1.15466	0.0179014	0.68
Com_3461_pos	2,4-dihydroxyheptadec-16-en-1-yl acetate	C19 H36 O4	310.248	14.809	311.256	6.67558e+06	6.46176e+07	6.24447e+07	1.07111e+08	1.36009e+08	7.03583e+07	2.80562e+07	3.62309e+07	2.41083e+07	12417851	1.86434e+07	5.54582e+06	3.84476e+07	6.67707e+06	1.02104e+08	3.04461e+07	3.82625e+07	4.79085e+07	4.18469e+08	1.4883e+07	7.25849e+07	2.14899e+08	6.68871e+07	8.22277e+06	1.29885e+08	4.14571e+07	5.82841e+06	3.06591e+06	1.14242e+07	4.10247e+06	2.93492e+06	3.9555e+06	2.56932e+06	4.139e+07	1.53663e+06	8.82974e+06	4.97048e+07	2.24897e+07	4.88858e+06	2.52982e+06	1.81556	0.860417	0.0180429	0.6975
Com_27067_pos	4-(3-Methyl-5-oxo-4,5-dihydro-1H-pyrazol-1-yl)benzoic acid	C11 H10 N2 O3	218.069	8.354	219.077	4.67027e+06	4.9087e+06	6.53786e+06	2.16953e+07	4.01923e+07	9.69752e+06	1.50141e+07	1.21334e+07	6.03711e+06	4.13745e+06	1.28708e+07	2.02161e+07	8.567e+06	1.01808e+07	3.48079e+07	5.33436e+06	1.6588e+07	9.81706e+06	1.75252e+07	3.56238e+07	9.06678e+06	4.12247e+06	8.02365e+06	1.20515e+07	2.41305e+06	1.8865e+07	4.07209e+06	9.52193e+06	4.98081e+06	1.89136e+07	4.06961e+06	4.21513e+06	4.90116e+06	6.44322e+06	1.99985e+06	8.16543e+06	1.80952e+07	1.4173e+07	1.12137e+07	3.61361e+06	1.75559	0.811952	0.0180904	0.715
Com_18286_neg	2-({[4-(6-methyl-1,3-benzothiazol-2-yl)phenyl]imino}methyl)phenol	C21 H16 N2 O S	344.097	1.213	343.09	5.48111e+06	1.31284e+06	6.87588e+06	692123	2.05754e+06	505171	295473	1.67879e+06	5.21287e+06	2.64933e+06	1.37782e+06	1.64814e+06	1.20646e+06	842525	581381	4.63911e+06	5.90431e+06	3.39764e+06	795291	800973	1.2764e+07	3.85554e+06	2.90063e+06	2.68722e+06	6.37199e+06	1.72551e+06	1.53572e+07	1.07132e+07	5.33881e+06	1.0818e+07	7.3366e+06	1.34252e+06	492820	971166	2.1823e+06	4.631e+06	1.98107e+06	3.13031e+07	298699	9.61148e+06	0.361424	-1.46824	0.018097	0.7225
Com_6418_pos	8-Hydroxyquinoline	C9 H7 N O	145.053	6.633	146.06	1.08673e+08	1.08413e+07	1.6549e+07	1.81753e+07	9.64077e+06	1.43678e+07	7.44105e+06	8.9676e+06	2.73057e+07	5.52513e+07	1.35088e+07	7.21849e+06	2.05854e+07	3.97699e+07	8.79104e+06	5.00599e+07	1.86889e+07	5.17001e+07	8.47854e+06	3.07253e+07	3.89602e+07	1.56811e+07	1.09958e+07	9.38427e+07	1.23508e+08	1.18325e+07	6.03176e+07	2.01594e+07	1.12244e+08	3.68499e+07	6.77807e+07	4.08127e+07	3.94662e+07	9.10933e+06	4.61674e+07	1.58668e+08	1.54459e+07	2.79682e+08	1.50623e+07	1.90794e+07	0.433293	-1.20659	0.0190438	0.71
Com_54577_pos	6-phenyl-3,4-dihydro-1H-2,5-benzoxazocin-1-one	C16 H13 N O2	251.091	5.605	252.098	1.68597e+06	647045	637845	608649	1.31441e+06	652682	366993	530480	1.80603e+06	653771	3.58313e+06	575677	929554	1.50736e+06	883377	792749	568893	917411	483979	734528	8.34717e+06	749983	6.13681e+06	1.13773e+06	1.44444e+06	1.14587e+06	4.35366e+06	1.56412e+06	735184	1.27768e+06	2.35352e+06	1.30929e+06	754261	3.57797e+06	639820	741833	742236	644035	472506	9.26325e+06	0.419497	-1.25327	0.0193095	0.7025
Com_4515_neg	Capryloylglycine	C10 H19 N O3	201.137	9.548	200.13	1.62326e+07	1.81239e+07	3.23312e+06	1.16465e+07	2.06038e+06	2.55077e+06	2.98794e+06	1.16175e+07	6.42972e+06	2.5439e+07	1.58564e+06	4.25417e+06	1.83754e+07	7.37118e+06	2.05252e+07	6.16347e+06	3.63079e+06	1.14715e+07	3.38417e+06	3.82389e+06	1.67054e+07	5.1002e+06	8.36636e+07	3.85154e+06	1.45696e+07	2.25171e+07	4.31695e+06	6.47981e+06	8.05648e+06	1.75167e+07	1.09105e+07	7.35416e+07	8.79872e+07	3.56486e+06	8.19612e+06	1.25216e+07	2.25423e+07	1.91511e+08	2.26614e+06	2.38199e+07	0.291955	-1.77618	0.0193189	0.7
Com_56675_pos	15-epi Cloprostenol	C22 H29 Cl O6	446.155	8.377	447.163	111410	120873	150239	126762	118439	475347	97566.8	93665	485883	76385.3	139393	355846	853103	162254	108099	373009	148597	113848	269008	289945	336391	168163	120546	149191	514920	139843	241872	1.2427e+06	160225	751621	427396	670461	346871	253414	6.50952e+06	215883	123969	465008	263620	405602	0.345717	-1.53234	0.0195925	0.7275
Com_26992_pos	Mesterolone	C20 H32 O2	304.24	12.855	305.247	1.74347e+07	2.56382e+06	3.73114e+06	1.77268e+06	4.49026e+06	1.70734e+06	7.66109e+06	8.3221e+06	5.43048e+06	1.05747e+07	6.97719e+06	5.76848e+06	3.5351e+06	8.45279e+06	1.78329e+06	9.53847e+06	1.61621e+06	1.8629e+06	2.66675e+06	4.86994e+06	3.15178e+06	7.86649e+06	1.80677e+06	2.23355e+06	2.48374e+06	3.88787e+06	1.58673e+07	1.67801e+07	7.3739e+06	1.29696e+07	2.42112e+07	2.44643e+07	1.52293e+07	4.57127e+06	1.28629e+07	1.16087e+07	2.49346e+06	2.60152e+07	1.05528e+07	1.44344e+07	0.501481	-0.995732	0.0196554	0.7125
Com_66601_pos	3-[1-(phenylsulfonyl)-2-pyrrolidinyl]pyridine	C15 H16 N2 O2 S	288.09	7.454	289.097	1.21425e+06	1.4761e+06	1.01481e+06	414210	2.34601e+06	1.32045e+06	1.08689e+06	1.53732e+06	1.37625e+06	611638	675437	2.79762e+06	2.94766e+06	708473	502949	4.09667e+06	1.38888e+07	629038	863536	3.4536e+06	534860	782409	2.98727e+06	525491	657478	976344	1.45487e+06	337896	337484	344200	845823	227340	1.40184e+06	903554	390291	1.25284e+06	697104	911839	985075	2.61436e+06	2.24128	1.16432	0.0196747	0.7025
Com_210_pos	L-(+)-Citrulline	C6 H13 N3 O3	175.096	1.363	176.103	1.77623e+09	2.61871e+09	7.74544e+09	3.15337e+09	2.52931e+09	4.19969e+09	3.13779e+09	4.03654e+09	1.07161e+09	6.06647e+09	1.15418e+09	8.36576e+09	2.30485e+09	2.97279e+09	1.11916e+09	3.09758e+09	9.15566e+08	1.46318e+09	4964324107	5.6265e+09	1.41156e+09	1.23512e+09	1.11365e+09	6.0172e+09	4.2622e+09	1.73145e+09	2.85606e+09	4.79501e+08	1.64897e+09	5.07547e+08	6.99704e+08	6.47262e+08	2.21818e+09	1.06727e+09	1.93052e+09	5.0746e+09	5.35123e+09	1.65504e+09	1.73325e+09	8.98255e+08	1.60605	0.683516	0.0200019	0.71
Com_144_neg	Stearic acid	C18 H36 O2	284.272	15.654	283.264	4.29943e+08	6.32065e+09	1.37237e+09	1.23545e+09	6.55292e+08	5.23687e+08	3.87585e+08	1.09195e+09	8.97669e+08	2.38286e+08	1.43905e+09	5.25999e+08	4.31513e+08	2.97223e+08	1.07801e+09	1.39107e+09	7.79043e+08	3.55117e+08	4.9328e+08	6.02554e+08	4.24749e+09	1.29343e+09	2.12286e+09	3.86463e+08	3.75369e+09	3.07559e+09	1.47355e+09	1.34096e+09	1.56412e+09	7.63446e+08	3.58256e+08	2.97826e+08	4.35316e+08	5.21052e+09	2.04585e+09	1.57072e+09	2.05722e+09	5.2623e+08	1.66847e+09	2.13574e+09	0.565566	-0.822233	0.0202708	0.735
Com_2020_neg	D-Galactosamine	C6 H14 Cl N O5	215.056	1.337	214.049	5.51115e+07	1.20969e+07	6.49256e+07	9.41852e+06	1.3585e+07	4.82064e+07	2.81627e+07	2.51949e+07	8.2672e+07	1.80213e+07	8.5026e+07	7.7235e+07	1.0296e+08	3.77154e+07	4.95724e+07	1.75011e+07	3.09202e+07	1.10347e+08	7.02155e+06	4.67158e+07	9.63976e+07	2.99013e+07	1.72789e+07	2.04013e+07	2.1625e+07	2.11982e+08	8.32978e+07	3.28961e+07	1.30542e+08	4.04859e+07	4.95243e+07	7.80917e+07	7.85784e+07	1.27372e+08	1.52605e+08	6.54304e+07	7.28774e+07	7.08345e+07	7.08874e+07	8.66436e+07	0.599882	-0.73725	0.0203745	0.7
Com_47497_pos	4-Hydroxyretinoic Acid	C20 H28 O3	316.204	10.679	317.211	1.94095e+06	3.08851e+06	1.5992e+06	1.60642e+06	3.56221e+06	1.0961e+06	1.69918e+06	1.13394e+06	1.94238e+06	831843	3.1976e+06	1.36807e+06	1.48595e+06	753972	1.91881e+06	9.05504e+06	1.60069e+06	922168	632517	1.07178e+06	3.41606e+06	4.76804e+06	3.20296e+06	1.24244e+06	1.48475e+06	2.58316e+06	2.05032e+06	3.11554e+06	7.92384e+06	3.13075e+06	1.43117e+06	3.82741e+06	1.45917e+06	1.40796e+07	1.89507e+06	3.4846e+06	2.01817e+06	4.27094e+06	659361	1.99179e+06	0.595389	-0.748096	0.0207663	0.7325
Com_2183_pos	Isoferulic acid	C10 H10 O4	194.058	9.295	195.065	3.08242e+07	4.16222e+07	2.63484e+07	4.01238e+07	3.19682e+07	8.44666e+07	8.18607e+07	1.61097e+07	4.55613e+07	5.23637e+08	8.82723e+07	3.68352e+07	1.16538e+08	2.42562e+07	2.34395e+07	1.68813e+08	2.0396e+08	2.54576e+08	6.66709e+07	4.81444e+07	5.51912e+08	5.15811e+08	1.0963e+08	5.45856e+07	1.24619e+08	5.69822e+08	5.73461e+07	3.86585e+07	3.93199e+08	2.30433e+07	8.11798e+07	4.75611e+07	1.27097e+08	179769727	2.53085e+08	1.63202e+08	7.32729e+07	1.14785e+08	1.71647e+08	6.25538e+07	0.526298	-0.926048	0.0208774	0.7075
Com_15970_pos	9-KODE	C18 H30 O3	294.219	10.745	295.226	1.58521e+07	2.20023e+07	1.17214e+07	1.15026e+07	2.83171e+07	9.59165e+06	1.7501e+07	9.57891e+06	1.22838e+07	1.212e+07	1.42012e+07	7.997e+07	1.6625e+07	1.07601e+07	2.61109e+07	2.42422e+07	8.0078e+06	1.22036e+07	8.96846e+06	1.40043e+07	1.13333e+07	1.39228e+07	3.54291e+07	6.8673e+06	1.44276e+07	1.91622e+07	1.85422e+07	6.08505e+06	1.07152e+07	1.08156e+07	5.6362e+06	4.75823e+06	8.33175e+06	1.67072e+07	5.14432e+06	1.06427e+07	1.01206e+07	8.21528e+06	8.89718e+06	9.44793e+06	1.55426	0.636228	0.0210485	0.72
Com_234_pos	Solanidine	C27 H43 N O	397.334	10.877	398.341	2.1076e+06	1.24906e+08	500779	2.02474e+06	297620	400428	167458	3.30843e+08	526770	2.6624e+06	2.51776e+07	1.98366e+07	192336	5.45976e+09	1.50519e+07	1.33103e+08	6.16786e+06	1.22495e+06	1.51543e+06	3.69257e+06	211722	315752	758758	202865	9.17826e+06	344305	6.33934e+06	186315	259566	184457	916508	2.27306e+08	249182	553265	2.60296e+07	2.81525e+06	311849	234568	210440	232575	22.1433	4.4688	0.021553	0.715
Com_124258_pos	3-[(4-hydroxyphenyl)methyl]-octahydropyrrolo[1,2-a]pyrazine-1,4-dione	C14 H16 N2 O3	260.119	6.815	261.126	64842.3	75317.4	155080	85297.3	369628	203004	56855.4	1.39975e+06	918405	130983	65149.2	223428	71038.7	75393.5	71192.5	82597	86237.6	1.05442e+06	67332.8	85570	111826	88358.5	77542.4	62946.5	82353.8	82988.5	103250	91520.5	83536.2	85637.8	77568.7	63684.5	51582.3	65930	66437.3	71607.6	83713.5	86264.8	57235.3	148539	3.25202	1.70134	0.0216283	0.625
Com_23124_pos	CYM-5442	C23 H27 N3 O4	409.196	1.339	410.204	2.27323e+06	1.05017e+07	7.62665e+06	3.24511e+06	2.9367e+06	2.80124e+06	1.78238e+06	2.04188e+06	1.50691e+06	1.39624e+06	2.6949e+06	1.08874e+07	2.80142e+06	1.80229e+06	1.49491e+06	4.84132e+07	2.60983e+06	2.20373e+06	1.80886e+06	2.68731e+06	2.25064e+06	1.7298e+06	3.35893e+06	2.54593e+06	2.13523e+06	1.47217e+06	9.04175e+06	1.48444e+06	1.49377e+06	1.69509e+06	1.3741e+06	936396	916882	1.97488e+06	1.10948e+06	2.20836e+06	2.61706e+06	1.58333e+06	1.24514e+06	1.96843e+06	2.63123	1.39574	0.0218546	0.7525
Com_2621_pos	3-(4-hydroxy-3-methoxyphenyl)propanoic acid	C10 H12 O4	178.063	9.454	179.071	7.41586e+06	1.84047e+07	1.07026e+07	4.84498e+07	8.00655e+07	4.94039e+07	4.78541e+06	2.10787e+08	3.79327e+06	7.45685e+06	2.98919e+06	1.01104e+07	2.31007e+08	1.31893e+07	5.8309e+06	1.31757e+07	2.37715e+06	4.09507e+06	5.75392e+08	2.99839e+07	6.456e+06	9.96076e+06	2.63658e+06	6.24137e+06	3.41522e+06	6.55343e+06	2.76563e+06	1.14982e+07	8.69134e+06	2.90779e+06	9e+06	2.78955e+06	1.61162e+06	2.88684e+06	1.31372e+06	2.84274e+06	2.53998e+07	1.31159e+08	1.02587e+08	1.60468e+06	3.88353	1.95737	0.0221691	0.7325
Com_32204_neg	Dihydrofolic acid	C19 H21 N7 O6	443.162	10.102	442.154	4.41019e+06	268680	622370	345104	495066	253554	230025	272205	423608	5.19771e+06	1.68349e+06	284723	7.56961e+06	251895	239488	872481	1.9881e+06	814621	223417	374383	2.84561e+06	2.0037e+06	315539	332148	4.37574e+06	1.15978e+06	1.26025e+06	2.10667e+06	2.30232e+06	6.01164e+06	1.6805e+06	1.33131e+06	233011	285897	3.30731e+06	2.5155e+06	347084	4.19428e+06	1.96757e+06	3.32399e+06	0.640115	-0.643597	0.0222077	0.7075
Com_31723_pos	(S)-Bromoenol lactone	C16 H13 Br O2	316.012	2.219	317.019	2.01221e+07	2.46264e+06	7.17559e+06	1.42721e+06	1.18369e+07	1.96306e+06	3.75964e+06	1.62235e+06	2.0713e+06	8.84483e+06	962293	2.47856e+06	1.33711e+06	937437	1.09218e+07	3.35893e+06	1.41997e+06	4.67069e+06	7.13221e+06	972610	1.84255e+06	1.72834e+07	1.36792e+07	4.11932e+06	8.6277e+06	9.73765e+06	1.035e+07	1.20004e+07	1.30861e+06	2.4556e+06	1.39562e+07	1.2214e+07	7.99688e+06	2.2503e+07	984332	2.20931e+06	6.18059e+06	1.46395e+07	2.40842e+06	1.01024e+07	0.546837	-0.870817	0.0223801	0.71
Com_12646_pos	3-hydroxy-4-(3-hydroxyphenyl)-1,2-dihydroquinolin-2-one	C15 H11 N O3	253.074	11.559	254.081	3.24039e+06	4.31583e+06	2.18422e+06	631768	662941	5.07111e+06	1.13957e+06	664365	1.38702e+06	512738	686250	559533	1.06583e+06	543422	459185	2.10157e+06	514454	367785	632214	502078	1.43607e+06	1.37901e+06	1.73605e+06	485140	4.11911e+06	525975	1.78373e+07	515685	3.0685e+06	2.30522e+06	672007	751708	6.48738e+07	1.08356e+06	408172	1.39408e+07	3.27302e+06	9.65149e+06	1.33767e+07	959856	0.191309	-2.38602	0.0226787	0.6875
Com_55078_pos	Diazepam-d8	C16 H5 [2]H8 Cl N2 O	292.124	10.299	293.132	8.38157e+06	3.50021e+06	760031	1.66061e+06	5.43969e+06	2.77256e+06	965145	4.93248e+06	583327	1.40041e+06	1.33321e+06	4.04852e+06	3.17214e+06	2.51428e+06	8.13856e+06	1.05873e+06	173591	3.16394e+06	1.57962e+06	922371	794483	1.11599e+06	572486	1.08385e+06	736961	721020	243469	3.48258e+06	1.00827e+06	2.54617e+06	897462	1.15599e+06	1.09854e+06	1.47196e+06	133822	1.99556e+06	6.63907e+06	1.51759e+06	271275	736131	2.00197	1.00142	0.0229838	0.7175
Com_30561_pos	IMH	C17 H29 N5 O4 S	399.201	8.016	400.208	2.12725e+07	2.44773e+07	7.28845e+06	9.67647e+06	2.09423e+07	1.66213e+07	1.49177e+07	3.93302e+06	1.0479e+07	1.36365e+07	5.53594e+06	2.31148e+07	9.13229e+06	1.45441e+07	7.93403e+06	1.48332e+07	2.24929e+06	1.47409e+07	8.79184e+06	1.76621e+07	8.02417e+06	9.56601e+06	1.73428e+07	5.01546e+06	6.00637e+06	1.59158e+07	5.44626e+06	3.87183e+06	3.11749e+06	2.38448e+06	3.08463e+06	7.36359e+06	4.71953e+06	2.27954e+07	5.50607e+06	8.24751e+06	9.0087e+06	1.2089e+07	9.71719e+06	1.02815e+07	1.54441	0.627053	0.0232869	0.715
Com_10433_neg	2-(acetylamino)-4-(methylthio)butanoic acid	C7 H13 N O3 S	191.062	5.649	190.055	54342.7	53247.6	57534	109024	78393.8	59337.3	56632.2	85648	82974.2	56664.2	54960.6	59927.4	92854	46492.9	70852.3	72952.6	149116	74454.4	66684.3	80331.7	113288	118378	78525.8	1.04158e+06	64536.6	111142	108490	122321	106343	142186	64978.2	1.18394e+06	65149.5	85137	43999.9	99996.2	100170	185171	65975.4	2.53927e+07	0.0499223	-4.32417	0.0235851	0.7825
Com_2199_neg	Ascorbic acid	C6 H8 O6	176.032	1.472	175.025	3.74115e+07	1.52895e+07	3.70972e+07	1.3959e+07	2.57757e+07	4.06822e+07	3.40054e+07	1.1258e+07	1.3576e+07	3.15033e+06	1.8672e+07	1.5105e+07	8.68877e+06	4.57093e+06	1.06861e+07	2.58369e+07	2.38465e+07	1.21214e+07	1.02604e+08	2.71859e+07	2.81026e+08	1.91119e+08	1.04206e+07	1.49182e+07	9.35371e+07	2.33429e+07	7.24365e+07	4.65214e+08	1.35e+08	9.64433e+07	1.02015e+07	1.0508e+07	1.61254e+07	1.62376e+07	1.28054e+07	5.71639e+07	5.56779e+07	3.80588e+07	1.22895e+07	1.4263e+07	0.295995	-1.75635	0.0236012	0.6525
Com_2210_neg	Thromboxane B1	C20 H36 O6	354.241	11.243	353.234	3.72328e+07	2.68403e+06	7.41755e+07	1.42034e+07	3.61373e+06	2.97115e+06	2.33685e+08	5.71785e+06	2.36363e+06	1.81442e+06	1.26355e+07	3.07129e+06	2.70097e+06	1.11408e+07	1.12904e+06	6.25587e+06	895874	7.14587e+06	3.24937e+06	4.58556e+06	1.49377e+07	6.62444e+07	2.71953e+06	3.84637e+06	6.37533e+06	6.13296e+06	1.49083e+08	3.54344e+08	2.74306e+06	2.97911e+07	4.17222e+07	2.53932e+07	3.84664e+06	1.30948e+07	4.15615e+07	1.9546e+08	4.00119e+07	1.30849e+07	3.65819e+06	5.93315e+06	0.422822	-1.24188	0.0241056	0.73
Com_49064_pos	N'-hydroxy-3-[3-(trifluoromethyl)phenoxy]pyrazine-2-carboximidamide	C12 H9 F3 N4 O2	298.067	5.057	299.074	1.01947e+07	1.00614e+07	446075	293963	5.0271e+06	240859	432007	388681	1.05149e+06	137309	188486	221315	214057	144337	1.9685e+07	230194	316083	206415	181833	543600	331070	307236	217616	201760	233594	276924	270082	300704	299240	554268	162343	176965	151491	215009	146130	203079	223335	566946	170697	172318	9.69056	3.27658	0.0241455	0.66
Com_53124_neg	Biocytin	C16 H28 N4 O4 S	372.184	6.865	371.177	227910	49592.8	362610	76234.3	99847.8	70612.4	89101.3	80110	76302.3	1.82919e+06	97350	364877	65194.2	226193	81097.5	98094.8	127103	58344.2	211700	365540	651847	138034	766579	1.20632e+06	1.56656e+06	152062	334204	342265	93635.7	335249	295449	541075	791262	55414.6	205102	141624	514482	121932	132514	47576	0.552224	-0.856676	0.0241575	0.71
Com_55988_neg	LPE 22:0	C27 H56 N O7 P	537.38	16.425	536.373	99953.9	132091	114606	185124	126094	132071	122321	105908	119804	94422.2	217216	111110	141709	77694.5	161602	128941	239996	122723	105265	147687	226238	206798	202339	106087	157352	220569	596437	214454	384609	224805	91764.9	82912.1	93945.3	110416	84465.4	2.43184e+06	365356	217712	193615	147885	0.422407	-1.24329	0.0241684	0.685
Com_55817_pos	SQH	C14 H22 N6 O6	196.072	11.149	393.152	907689	7.49905e+06	1.59209e+06	2.05159e+06	1.34861e+06	8.06195e+06	9.35081e+06	1.10969e+07	1.55333e+06	359884	881090	541027	1.12359e+06	310789	355143	7.44457e+06	555823	1.04228e+06	1.75087e+06	744514	357007	377353	612391	467953	1.84013e+06	8.92459e+06	252577	322800	943772	621665	962547	124527	278319	622729	134059	2.65858e+06	1.7074e+06	277729	3.29406e+06	756315	2.29364	1.19764	0.024201	0.6975
Com_118_pos	Cyclohexylsulfamate	C6 H13 N O3 S	179.062	2.312	162.058	5.56465e+08	2.6562e+07	2.68559e+08	6.56223e+07	6.19862e+07	2.85259e+07	3.27337e+08	7.72426e+07	7.18069e+08	4.72965e+09	4.7346e+08	8.67511e+07	8.96515e+09	2.77806e+07	3.05909e+07	2.26451e+09	2.62302e+07	5.56983e+09	5.2917e+07	3.7906e+07	2.11081e+08	2.92945e+08	2.3973e+08	8.20658e+08	2.22797e+08	7.11167e+09	1.0482e+08	7.76688e+09	3.2047e+09	2.99033e+08	1.67656e+08	1.07407e+10	1.64693e+07	1.62009e+08	6.6767e+09	1.50091e+09	1.92768e+09	1.7814e+09	3.49835e+09	8.45382e+08	0.512594	-0.964112	0.0247502	0.7025
Com_5381_neg	Asp-Glu	C9 H14 N2 O7	262.08	1.177	261.073	2.55648e+07	1.38232e+07	2.75696e+07	8.44925e+06	1.29054e+07	1.11947e+07	4.37842e+06	7.43623e+06	7.79936e+06	3.86506e+07	8.43379e+06	4.96006e+07	2.60585e+07	7.2913e+06	5.73559e+06	5.3549e+07	2.75705e+07	8.5184e+06	5.74104e+06	3.32611e+07	4.37919e+07	1.87826e+07	4.90028e+07	4.2723e+07	2.79284e+07	5.0028e+07	3.79948e+07	3.55307e+07	2.08678e+07	1.12436e+08	2.50455e+07	6.78883e+06	1.79311e+06	2.16604e+07	2.43525e+07	1.50356e+07	2.22907e+07	7.20116e+07	1.81345e+07	5.93199e+07	0.543616	-0.87934	0.0247838	0.705
Com_18309_pos	Pyridostigmine	C9 H12 N2 O2	180.09	5.559	181.097	3.79461e+06	5.67213e+06	3.7299e+06	4.71252e+06	5.40875e+06	3.37388e+06	3.12533e+06	2.57225e+06	4.6106e+06	2.86928e+06	4.2676e+06	8.31119e+06	3.1584e+06	2.25174e+06	4.53871e+06	1.06598e+07	4.20796e+06	3.46935e+06	2.53265e+06	3.47046e+06	6.00784e+06	5.64588e+06	7.35423e+06	4.50259e+06	4.56175e+06	4.92775e+06	6.16166e+07	6.45257e+06	6.03155e+06	4.14166e+06	1.8443e+07	5.86555e+06	2.89452e+06	3.35617e+06	3.02542e+06	1.67138e+07	3.28597e+06	9.38583e+06	2.56834e+06	8.4592e+06	0.468242	-1.09467	0.0251586	0.7025
Com_18668_neg	DGDG (18:3/22:3)	C55 H92 O15	1052.67	14.129	1051.66	452590	2.88132e+06	1.03459e+06	3.08881e+06	3.43275e+06	2.43251e+06	1.68227e+06	3.78535e+06	1.14655e+06	381365	3.85393e+06	2.52061e+06	2.06162e+07	1.31925e+06	3.05617e+06	419487	1.3162e+06	1.93048e+06	2.69177e+06	1.09489e+06	1.18682e+06	2.25298e+06	1.03319e+06	2.10748e+06	1.52149e+06	3.57792e+06	1.91176e+06	320234	1.10179e+06	285168	398603	1.04485e+06	242426	2.18706e+06	271604	322681	2.9222e+06	1.83216e+06	905677	830518	2.25228	1.17138	0.0253863	0.72
Com_11721_pos	4-Methoxycinnamaldehyde	C10 H10 O2	162.068	11.827	163.075	1.5337e+07	5.03886e+06	3.80911e+06	3.44765e+06	9.48798e+06	2.79726e+06	3.51431e+06	5.90438e+06	7.30691e+07	3.50324e+07	1.18106e+07	3.80556e+06	2.13334e+07	2.66582e+06	7.96107e+06	1.95368e+07	3.01116e+06	9.81203e+06	6.91914e+06	2.97014e+06	6.27792e+07	6.43262e+07	1.15091e+07	2.97047e+06	1.87141e+07	1.23914e+07	3.00173e+07	1.729e+07	4.84223e+06	6.80012e+06	2.47763e+07	7.87382e+07	5.04942e+06	5.21203e+07	3.13157e+06	6.04568e+06	7.369e+07	5.56852e+07	1.38275e+07	4.42352e+06	0.450285	-1.15109	0.02582	0.7
Com_120_neg	Lauric acid	C12 H24 O2	200.178	13.832	199.171	2.22699e+09	4.61896e+08	2.79222e+08	3.1442e+08	6.19377e+08	7.64919e+09	3.63876e+08	1.76519e+09	1.51057e+08	4.85216e+08	1.65014e+08	2.79496e+08	1.70814e+08	1.76684e+08	2.96975e+08	1.83512e+08	5.26865e+08	2.06599e+08	2.04517e+08	2.3348e+08	3.44091e+08	5.39385e+08	2.98679e+08	1.81301e+08	1.96391e+08	3.13391e+08	2.29556e+08	3.46341e+08	3.4427e+08	2.60222e+08	1.16764e+08	1.19585e+08	1.32657e+08	1.65059e+08	9.02712e+07	2.09317e+08	2.72683e+08	2.87885e+08	1.24292e+08	2.53272e+08	3.47336	1.79633	0.0260058	0.6675
Com_53775_pos	Desacetyl diltiazem	C20 H24 N2 O3 S	372.154	8.234	373.161	1.37837e+06	1.47851e+06	568569	462534	1.90744e+06	645735	735957	780524	1.49044e+06	824346	362919	696069	2.09603e+06	1.17987e+06	713575	1.33246e+07	286139	2.4129e+06	777845	1.19552e+06	423918	861548	1.03711e+06	905410	1.02202e+06	594863	470807	514849	301472	1.07648e+06	653621	825313	1.01729e+06	659702	195657	908052	527633	757256	448360	462379	2.43841	1.28594	0.0260332	0.685
Com_78321_pos	LPE 12:0	C17 H36 N O7 P	397.223	13.788	398.23	1.76638e+06	1.03273e+06	6.37805e+06	2.30762e+06	4.58521e+06	3.47197e+06	1.24567e+06	1.06566e+06	2.49766e+06	408505	3.32412e+06	4.17411e+06	2.74647e+06	1.25988e+06	856116	1.3674e+06	9.41915e+06	3.49807e+06	1.77553e+06	1.58198e+06	649262	2.32207e+06	1.44078e+06	532312	947345	826786	757299	2.03287e+06	3.98612e+06	794935	548572	2.30497e+06	1.09699e+06	2.02948e+06	1.33365e+06	4.75715e+06	2.59282e+06	1.08156e+06	872599	460447	1.7458	0.803889	0.0263418	0.7025
Com_17648_pos	S-Adenosylmethionine	C15 H22 N6 O5 S	398.138	1.29	399.145	2.01518e+07	2.01739e+06	9.79397e+06	1.84771e+06	4.12897e+06	1.63957e+07	2.46434e+06	1.86934e+06	2.87594e+06	3.27353e+06	9.59691e+06	8.77511e+06	3.9586e+06	3.05804e+06	986560	3.73828e+07	3.69629e+07	5.43965e+07	1.42856e+07	9.09242e+06	7.83537e+06	1.6642e+07	4.55667e+07	5.10623e+06	2.44997e+07	6.33631e+07	2.37247e+07	3.38737e+07	8.42102e+06	7.37141e+06	7.35095e+06	2.90366e+06	1.82843e+06	2.92686e+07	9.48771e+06	3.00906e+07	3.61701e+07	2.33328e+07	1.07788e+07	1.36057e+07	0.606434	-0.721578	0.0265156	0.6775
Com_66374_pos	cyclohexyl{4-[4-nitro-2-(1H-pyrrol-1-yl)phenyl]piperazino}methanone	C21 H26 N4 O3	404.182	8.97	405.189	788176	1.41318e+06	849486	781614	9.39443e+06	850893	2.05571e+06	364908	472516	187933	1.61976e+06	2.27397e+06	360157	499983	1.84258e+06	693174	567455	628230	274622	578737	641559	988262	1.11259e+06	821229	569729	390213	774643	166738	981325	166406	420170	117756	426118	2.06219e+06	133216	406320	330411	260945	328975	598742	2.26522	1.17965	0.026533	0.6825
Com_43621_neg	4-Hydroxy-2-Oxoglutaric Acid	C5 H6 O6	162.017	1.361	161.009	1.38068e+06	425787	609287	1.65687e+06	444630	316425	469564	195666	2.43435e+06	473130	1.18445e+06	781737	877151	217794	381637	1.95466e+06	1.16744e+06	584810	231646	652267	2.08533e+06	1.67015e+06	354689	278561	913763	1.23392e+06	2.3529e+06	6.42033e+06	1.3055e+06	3.62454e+06	532286	643347	446394	1.33946e+06	1.83672e+06	901617	947443	3.35409e+06	396928	968857	0.52014	-0.943027	0.0267143	0.6925
Com_20183_pos	3-(2-thienyl)-1,2,4-oxadiazole-5-carbohydrazide	C7 H6 N4 O2 S	231.999	1.381	233.006	911194	1.21928e+06	3.58805e+06	9.87185e+06	3.80213e+06	1.68631e+07	1.10554e+06	1.35705e+06	880461	1.15213e+06	3.65413e+06	2.98693e+06	1.19201e+06	1.11855e+06	537831	3.6887e+06	1.53466e+06	1.53155e+06	8.20594e+06	2.0492e+06	4.77514e+07	5.16813e+07	1.28183e+06	8.18877e+06	2.22366e+07	7.97219e+06	4.8165e+06	2.07495e+07	8.70774e+06	7.10167e+06	1.27023e+06	1.78956e+06	1.11125e+06	1.86665e+06	1.15511e+06	2.56427e+06	4.91894e+06	3.78748e+06	1.99534e+06	1.83943e+06	0.331632	-1.59234	0.0270032	0.7025
Com_68850_neg	methyl 4-{[(4-nitrophenyl)sulfonyl]oxy}adamantane-2-carboxylate	C18 H21 N O7 S	441.11	7.984	440.102	218536	99463.9	76657	106532	86181.9	68643.9	71442.9	63655.4	110409	62466.4	64860.1	82664.6	92481	65523.3	76947.6	95895.9	160704	105207	67957.3	212891	129784	218025	104743	95482.4	65450.4	115521	107137	225357	175287	162635	82296.2	66560.2	75228.2	75772.9	459515	415482	110424	232808	177649	64927.8	0.629451	-0.667833	0.027022	0.6975
Com_12574_neg	FAHFA (18:1/5:0)	C23 H42 O4	382.309	15.484	381.301	153691	196861	1.01802e+07	300204	320847	6.26213e+06	869427	1.66447e+06	2.06387e+06	163510	1.27039e+07	1.33788e+06	336742	1.32983e+06	612146	2.51009e+06	641256	229295	4.56067e+06	281225	1.86968e+06	333289	6.21476e+06	201427	781697	4.21628e+06	2.72039e+06	2.07595e+07	1.30826e+07	7.5986e+06	1.27028e+06	2.1158e+06	2.44927e+06	2.53114e+07	741301	1.28804e+07	1.09473e+06	354464	1.71322e+06	8.67395e+06	0.408437	-1.29181	0.0273128	0.7075
Com_49853_pos	Oxazepam	C15 H11 Cl N2 O2	286.054	5.207	287.061	628991	7.44769e+06	3.45218e+06	1.35291e+07	2.84252e+06	6.48017e+06	1.81269e+06	6.11262e+06	1.60133e+06	769714	1.43666e+06	7.7566e+06	2.76341e+06	3.53443e+06	2.44008e+06	2.23562e+06	1.49875e+06	849140	1.71397e+06	3.11101e+06	1.34897e+06	9.97027e+06	4.31833e+06	590256	1.69713e+06	2.23513e+06	1.78385e+06	523226	873910	468426	1.08046e+06	808537	859940	1.30072e+07	1.08737e+06	855520	3.56003e+06	1.03341e+06	771199	471505	1.52111	0.605127	0.0277421	0.715
Com_707_neg	Tridecylic acid	C13 H26 O2	214.194	14.181	213.186	1.74474e+07	3.54006e+08	1.92441e+08	5.00769e+07	6.09952e+08	4.33098e+08	3.60568e+07	8.38848e+08	3.08056e+07	7.83377e+07	3.01623e+07	5.11412e+08	3.00654e+07	1.04698e+08	7.18475e+07	3.21583e+07	7.24302e+07	5.40358e+07	8.15765e+07	8.78038e+07	3.94628e+08	1.95208e+08	2.80382e+07	3.66254e+07	6.66926e+07	6.79756e+07	4.37893e+07	3.97155e+07	4.43606e+07	2.30141e+07	1.62737e+07	4.1006e+07	3.39908e+07	3.20082e+07	1.52468e+07	1.77934e+08	7.69918e+07	2.70747e+07	2.44782e+07	2.28757e+07	2.64024	1.40067	0.0277665	0.7125
Com_13421_pos	15-Deoxy-忖12,14-prostaglandin J2-2-glycerol ester	C23 H34 O5	802.463	10.893	803.471	328045	5.93918e+07	493458	647795	1.20652e+07	1.91279e+07	502760	8.92908e+07	1.31852e+06	276576	272031	502672	818287	1.04469e+06	560230	429041	325511	293449	7.82086e+06	371552	405104	1.74713e+06	452560	406068	285405	542806	398491	357040	394255	362011	305562	314299	261245	3.46799e+06	167259	368431	1.90827e+06	536178	264934	242035	14.854	3.89278	0.027816	0.7025
Com_8607_pos	2-Isopropylaniline	C9 H13 N	135.105	13.425	136.112	616162	1.92787e+08	2.16447e+06	3.25138e+06	7.01914e+06	3.69774e+07	3.96278e+06	2.34806e+07	1.99153e+06	1.14371e+06	1.72853e+06	1.21372e+06	1.16144e+07	1.16311e+06	1.8612e+06	1.67378e+06	756093	7.36623e+06	2.30385e+07	1.6981e+06	2.13618e+06	2.94959e+06	2.21069e+06	531660	1.83369e+06	7.72958e+06	661777	744202	1.01799e+06	840935	493867	1.35717e+06	603966	1.58442e+07	481700	702286	3.68688e+07	897548	1.19255e+06	751493	4.0765	2.02733	0.0278791	0.73
Com_56432_pos	FKK	C21 H35 N5 O4	842.523	7.632	422.269	458710	2.32635e+06	173899	312077	3.3449e+06	1.32115e+07	244616	1.956e+06	178825	502728	142977	472909	1.10311e+07	251629	145897	203132	205823	305935	113343	232454	276184	2.74827e+06	313878	206689	187752	180625	233843	178635	175778	177264	182432	119085	155729	380304	94055.4	386525	173077	216569	117709	141219	5.38923	2.43008	0.0278904	0.6975
Com_28043_pos	ethyl 1-[2-(4-methoxyphenoxy)-5-nitrobenzoyl]-4-piperidinecarboxylate	C22 H24 N2 O7	428.159	12.882	429.166	2.03008e+06	7.12083e+06	2.82048e+06	1.69427e+07	2.47751e+06	9.04371e+06	3.47801e+06	8.00304e+06	1.98443e+06	3.00144e+06	2.54512e+06	4.89474e+06	2.86975e+06	2.36438e+07	2.6877e+06	2.61385e+06	2.99808e+06	2.2206e+06	3.04357e+06	6.34846e+06	2.172e+06	1.32288e+06	1.30656e+06	1.62231e+07	1.03478e+06	1.63489e+06	3.1876e+06	3.32002e+06	2.50921e+06	1.66079e+06	2.99397e+06	2.26794e+06	2.19953e+06	3.01053e+06	4.24824e+06	2.87858e+06	4.03862e+06	2.69872e+06	2.27541e+06	2.81295e+06	1.73628	0.795996	0.0279083	0.6875
Com_12761_pos	2-(14,15-Epoxyeicosatrienoyl) glycerol	C23 H38 O5	376.262	14.671	377.269	3.55559e+06	4.0035e+06	3.06767e+06	2.68815e+06	3.78912e+06	4.76817e+06	2.38578e+06	7.01091e+06	3.57788e+06	928025	2.97219e+06	4.33546e+06	1.80409e+06	1.93679e+06	2.50422e+06	2.95102e+06	2.24442e+06	1.82157e+06	2.16044e+06	1.91819e+06	2.03474e+06	3.11351e+06	1.91998e+06	8.44365e+06	7.54291e+06	4.31389e+06	2.8326e+06	1.15729e+08	2.74326e+06	3.71805e+06	8.54513e+06	1.27154e+06	8.60859e+06	3.68421e+06	2.94331e+06	1.8869e+07	6.13229e+06	4.12864e+06	2.58489e+06	3.4301e+06	0.284225	-1.81489	0.027958	0.695
Com_9650_pos	Morphine	C17 H19 N O3	285.137	6.762	286.144	114637	2.31521e+06	190223	168048	153278	140087	173716	110136	105065	122852	126208	168545	133191	92034.7	140749	151188	180716	134886	128469	164353	1.12802e+08	2.74013e+06	603478	126239	928166	162421	1.41564e+08	1.05062e+07	166637	182943	117880	101405	85752.9	8.57776e+07	98347	133422	180252	170990	103735	207754	0.0140532	-6.15296	0.0279965	0.64
Com_32991_pos	DL-o-Tyrosine	C9 H11 N O3	181.074	6.517	182.082	1.95705e+06	4.41094e+06	1.83667e+06	2.87214e+06	2.81601e+06	2.50449e+06	1.81413e+06	2.50381e+06	1.08107e+07	1.84942e+07	1.19371e+06	2.44437e+06	2.45677e+06	4.16986e+06	2.9311e+06	2.13987e+06	2.00712e+06	2.109e+06	1.79258e+06	2.04646e+06	2.44639e+06	2.00513e+06	2.01582e+06	3.98335e+06	1.90811e+06	2.33794e+06	2.37476e+06	2.50262e+06	1.6143e+06	1.44071e+06	2.55083e+06	1.94713e+06	1.654e+06	2.16254e+06	806147	1.58492e+06	1.95015e+06	2.29193e+06	1.62382e+06	1.37465e+06	1.80679	0.853429	0.0280044	0.7125
Com_22100_neg	Resveratrol	C14 H12 O3	228.079	9.726	227.072	2.19414e+06	112370	120165	159368	141580	560836	635631	211813	5.31894e+06	2.02985e+06	6.68388e+06	552799	4.18746e+06	946103	112128	971787	202024	1.06598e+06	3.05177e+06	809684	5.68364e+06	4.8219e+06	1.23258e+07	206992	260182	177215	1.09263e+07	839781	1.74136e+06	1.68671e+06	4.90349e+06	1.26426e+06	947647	3.1019e+06	182925	844820	5.12544e+06	1.45644e+07	4.20106e+06	2.77878e+06	0.392616	-1.34881	0.0282396	0.7075
Com_78473_pos	TKK	C16 H33 N5 O5	714.465	7.213	358.24	114455	144004	2.48016e+06	293582	1.26889e+06	310709	98800.6	529798	156226	95723.4	92713.4	836028	7.22634e+06	177146	131020	146818	1.081e+06	336734	871484	561515	177973	896641	141997	127640	629029	165838	156134	146661	176536	140022	113158	139171	89850.9	122522	120608	944385	140462	157392	94503.6	106004	3.54185	1.8245	0.0285105	0.6725
Com_43985_pos	Deoxynivalenol	C15 H20 O6	274.142	9.835	297.131	939499	8.1594e+06	845946	6.1678e+06	7.9942e+06	1.01859e+07	2.52685e+06	7.97151e+06	951988	1.04735e+06	473183	1.08031e+06	5.4824e+06	2.62087e+06	1.22171e+07	1.45722e+06	359806	984578	3.00383e+06	4.17707e+06	1.17493e+06	5.30116e+06	1.19779e+07	767206	1.35688e+06	1.52627e+06	758575	398886	1.18993e+06	269037	558209	480746	516548	6.04109e+06	282412	2.62761e+06	5.86693e+06	637738	626392	266637	1.84508	0.883685	0.0286471	0.7025
Com_813_pos	N6,N6,N6-Trimethyl-L-lysine	C9 H20 N2 O2	188.153	1.229	189.16	3.81123e+07	2.65156e+07	8.51677e+07	1.74787e+08	1.05591e+07	1.50254e+07	2.15711e+07	7.13959e+07	6.0045e+07	8.26157e+07	4.03146e+08	2.18927e+07	5.83156e+07	1.70531e+08	2.15037e+07	2.02248e+09	2.70068e+08	1.93848e+08	1.28131e+07	2.21592e+07	8.7022e+07	4.75535e+07	5.10886e+07	5.6497e+07	5.61553e+07	1.18966e+08	2.58218e+07	1.18173e+09	8.27449e+08	1.14906e+09	5.04341e+08	4.26783e+08	4.73539e+08	1.7029e+07	9.10476e+08	1.94967e+09	4.58506e+07	6.06972e+08	3.04198e+08	1.88318e+07	0.426972	-1.22779	0.0287298	0.6875
Com_8733_neg	N'-(4-chlorobenzoyl)-3-[4-(trifluoromethoxy)phenyl]acrylohydrazide	C17 H12 Cl F3 N2 O3	384.052	7.593	383.045	1.74375e+07	59512.6	67168.5	143720	71602.4	65886.7	59884	80419.3	615668	162071	4.10146e+06	775344	2.11444e+06	43762.4	72497.1	353469	148261	89408.3	64725.5	325587	1.16293e+06	1.09289e+06	88944.8	67464.4	2.33665e+06	116260	5.19288e+07	796398	227626	2.29814e+07	1.08444e+07	247376	64623.6	661431	301075	4.0426e+06	90086.1	1.51581e+06	4.82764e+06	255934	0.259067	-1.9486	0.0287458	0.72
Com_1_pos	Stercobilin	C33 H46 N4 O6	594.341	10.278	595.348	8.526e+06	7.06754e+10	6.31518e+09	2.94016e+10	6.72582e+10	52348626358	4.36223e+08	119707241056	5.29705e+08	2.49423e+07	4.39192e+07	3.07234e+07	9.29961e+09	3.19116e+07	5.70316e+08	2.92569e+07	3.40631e+07	3.27251e+08	3.15369e+10	1.1499e+08	5.05446e+09	1.28566e+10	8.4609e+07	8.36803e+06	4.82644e+06	8.86305e+09	9.41433e+06	6.8443e+06	5.7903e+06	2.70028e+08	6.97893e+06	4.39018e+06	2.84677e+06	2.66163e+10	8.58293e+06	7.75088e+06	5.15884e+10	7.35286e+07	1.88475e+07	6.76235e+07	3.68252	1.88069	0.0288228	0.7475
Com_27371_pos	Dehydroepiandrosterone (DHEA)	C19 H28 O2	270.198	12.2	271.206	2.54225e+06	8.44364e+06	5.39786e+06	1.68914e+07	7.91509e+06	1.51358e+07	5.88058e+06	9.46191e+06	1.37934e+07	3.91987e+06	4.90145e+06	4.9824e+06	4.26229e+07	1.19535e+06	8.15819e+06	2.93209e+06	6.43027e+06	1.16484e+07	5.36151e+06	2.79218e+06	1.38447e+07	5.66197e+06	5.18775e+06	2.52638e+06	3.07094e+06	5.00828e+06	2.48634e+06	2.3303e+06	2.87998e+06	4.80822e+06	2.13196e+06	3.19675e+06	8.01151e+06	1.08147e+07	1.85664e+06	5.07264e+06	6.89461e+06	6.21258e+06	1.67312e+06	1.63724e+06	1.89291	0.920603	0.0288615	0.705
Com_83635_pos	L-Cystathionine	C7 H14 N2 O4 S	222.068	10.085	223.075	3.05929e+06	1.76586e+06	1.92436e+06	2.22667e+06	1.33464e+06	2.17865e+06	4.34383e+06	931867	1.89372e+06	786228	3.704e+06	5.21958e+06	1.50231e+06	3.62536e+06	1.23832e+06	564805	857054	4.13621e+06	1.01402e+06	4.78081e+06	1.20174e+06	920495	2.62302e+06	673380	2.20938e+06	1.84955e+06	2.02879e+06	1.14154e+06	387227	1.2453e+06	1.91386e+06	1.68481e+06	795154	1.60175e+06	680527	774682	1.12342e+06	2.27308e+06	3.25629e+06	264271	1.64365	0.7169	0.0293517	0.6825
Com_27077_pos	Eicosapentaenoic acid	C20 H30 O2	302.225	14.662	303.232	2.60123e+06	3.09504e+07	7.00964e+06	2.1727e+07	3.07924e+07	2.33733e+07	9.52828e+06	3.45561e+07	8.52367e+06	1.48907e+06	5.70357e+06	2.27737e+07	6.84866e+06	1.05302e+07	3.70605e+07	2.7239e+06	7.31257e+06	1.47921e+07	2.46712e+07	6.40108e+06	2.04198e+07	2.13296e+07	7.69332e+06	2.36058e+06	1.75573e+07	7.54305e+06	2.3755e+06	4.74676e+06	3.39884e+06	4.13887e+06	1.89768e+06	1.18815e+07	1.66128e+06	2.69373e+07	1.67117e+06	4.24116e+06	1.79739e+07	3.59186e+06	7.94717e+06	1.14124e+06	1.8144	0.859489	0.0300338	0.7025
Com_35039_pos	N-[2-(1,5-dimethyl-4-nitro-1H-pyrazol-3-yl)vinyl]-N,N-dimethylamine	C9 H14 N4 O2	210.112	6.224	211.119	1.32138e+06	1.3161e+07	1.11388e+06	1.11222e+06	2.66696e+07	3.08128e+06	7.60638e+06	2.35162e+07	954113	6.20214e+06	453901	2.92999e+06	1.55573e+06	1.70495e+06	3.00908e+06	1.0833e+06	627570	912184	2.92287e+06	7.737e+06	670444	2.7911e+06	7.54092e+06	3.32976e+06	1.15739e+06	4.41875e+06	4.76033e+06	325337	329289	306619	494257	584303	1.01889e+06	3.07346e+06	445005	516453	1.65017e+06	1.58784e+06	1.389e+06	1.81331e+06	2.81852	1.49494	0.0301924	0.67
Com_622_neg	LPC 18:2	C26 H50 N O7 P	579.354	14.682	578.347	1.67092e+07	5.68516e+06	2.05617e+07	1.1749e+06	1.95784e+08	1.90198e+06	3.2994e+06	1.86843e+06	4.33339e+07	3.21302e+06	4.09761e+08	2.98051e+07	2.41906e+08	5.59005e+06	8.47755e+07	2.62645e+08	3.19037e+07	4.49239e+07	1.92621e+06	2.06634e+06	5.84063e+07	2.71268e+07	3.40928e+08	1.6428e+06	5.98644e+07	2.70409e+07	7.08205e+06	1.05818e+08	1.25857e+08	2.40767e+07	1.04856e+08	1.7832e+08	2.47887e+07	1.9707e+07	4.6562e+06	1.51273e+09	2.10714e+08	3.50438e+08	3.03013e+07	4.17132e+08	0.38795	-1.36606	0.0303193	0.68
Com_4097_pos	DL-汐-Tocopherol	C29 H50 O2	430.381	15.342	431.388	2.2304e+07	1.89087e+07	3.41918e+07	1.26072e+07	2.45351e+07	2.62033e+07	7.1392e+07	3.17824e+07	2.22774e+07	8.83785e+06	4.06239e+07	2.09039e+07	1.11294e+07	2.73544e+07	7.01903e+07	1.82284e+07	6.7577e+06	8.00389e+06	4.42822e+07	2.69143e+07	4.29005e+07	3.32059e+07	1.03474e+07	2.70893e+07	1.91951e+07	7.01274e+07	5.6182e+07	1.25426e+08	1.46838e+08	8.77448e+07	3.48988e+07	5.71167e+07	1.45734e+07	3.9531e+07	2.1929e+08	3.46103e+07	3.55649e+07	5.53288e+06	4.01076e+07	2.21901e+07	0.487699	-1.03594	0.03056	0.705
Com_23840_pos	5,6-dimethyl-4-oxo-4H-pyran-2-carboxylic acid	C8 H8 O4	168.042	10.464	169.05	3.04833e+07	1.14334e+06	6.16004e+06	1.06725e+06	2.9593e+06	1.44453e+06	3.3721e+06	704465	845141	2.08356e+06	863282	488778	1.56671e+06	2.12627e+06	1.0881e+06	1.77555e+06	1.24285e+06	665956	1.38777e+06	470717	780330	1.02689e+06	1.30925e+06	513975	705997	990338	717511	858154	7.08134e+06	681839	536488	453170	273567	1.02367e+06	654666	3.14186e+06	679578	726934	631222	885695	2.6165	1.38764	0.0306182	0.7375
Com_59804_neg	1-[(3S)-3-(1-Methyl-1H-benzimidazol-2-yl)-1-pyrrolidinyl]ethanone	C14 H17 N3 O	289.143	7.943	288.136	135121	149235	244508	147318	299213	161861	108210	108835	135688	105655	134229	262989	226622	203013	117948	128708	293231	340311	121725	139601	226692	473972	273545	128153	353705	2.07671e+06	188365	316583	289996	218283	239778	145124	285397	151721	60961.9	422030	163660	247006	1.40328e+06	98651.8	0.459068	-1.12322	0.0306469	0.7075
Com_88048_pos	4-(2,3-dihydro-1H-indol-1-yl)-1-phenyl-1H-pyrazolo[3,4-d]pyrimidine	C19 H15 N5	313.131	7.123	314.138	197384	267279	690810	401211	565490	345699	411642	404208	299380	1.08548e+06	175937	702404	985965	248586	238504	543420	1.13177e+06	676727	450560	461207	2.32006e+06	313983	659315	797826	757754	466751	4.61299e+06	768475	407183	840642	854507	335739	224983	3.66363e+06	1.07537e+06	2.44466e+06	467988	485668	679777	190931	0.459744	-1.1211	0.0316278	0.68
Com_71923_pos	2-{[2-(4-methylpiperazino)phenyl]methylene}hydrazine-1-carbothioamide	C13 H19 N5 S	299.116	6.344	300.123	126183	339961	168953	262695	277858	150203	209825	158807	147123	204392	109308	588860	151748	234461	153462	216672	223941	143816	184516	256866	3.06785e+06	196704	264559	144367	152950	664137	7.11776e+06	185685	244196	270058	551863	183879	121846	1.25893e+06	162536	825087	346307	183087	120799	396658	0.261837	-1.93326	0.0322629	0.6575
Com_1908_pos	15-Deoxy-忖12,14-prostaglandin A1	C20 H30 O3	318.219	11.982	319.227	8.36186e+07	1.00247e+07	1.76544e+08	4.51804e+07	1.08789e+07	7.99998e+06	5.12051e+08	1.44855e+07	1.74245e+07	7.93713e+06	4.79525e+07	9.25339e+06	5.6421e+07	2.03203e+07	5.30369e+06	1.5694e+07	6.46322e+06	3.11298e+07	1.06776e+07	1.15539e+07	3.91204e+07	1.59102e+08	7.9459e+06	1.18154e+07	2.35894e+07	2.22421e+07	3.85369e+08	1.03449e+09	1.09812e+07	8.2641e+07	1.09979e+08	7.91086e+07	1.31953e+07	3.76243e+07	1.25535e+08	4.33306e+08	5.77025e+07	2.30291e+07	1.02875e+07	1.27751e+08	0.393913	-1.34405	0.0323436	0.7075
Com_7720_neg	19(R)-Hydroxy-prostaglandin E2	C20 H32 O6	350.21	8.543	349.203	225696	1.54623e+06	4.09778e+07	246821	6.13419e+06	290329	832105	245048	215878	361793	238410	5.07434e+07	204715	186846	6.52714e+06	446316	185272	321156	126603	386946	277182	937571	943433	504541	95140.1	327847	232401	171820	215312	187706	514384	238120	98956	423376	58209.6	146369	571296	361622	204429	86280.6	16.7439	4.06556	0.0325074	0.65
Com_4340_pos	MMK	C16 H32 N4 O4 S2	390.175	1.295	391.182	6.21457e+07	4.71296e+07	8.69407e+07	4.08499e+06	4.45942e+07	1.21323e+08	4.72765e+07	6.6846e+06	3.95624e+06	5.45748e+06	9.65104e+06	3.14862e+07	9.70094e+06	4.83841e+06	4.91003e+06	1.88364e+07	3.48432e+06	7.17699e+06	3.5011e+07	1.34252e+07	6.56996e+07	2.34432e+08	1.62481e+08	1.62115e+07	3.08594e+08	3.89313e+07	4.97133e+07	2.39143e+07	5.44227e+07	3.41932e+07	3.51887e+07	1.19258e+07	3.53147e+06	4.03736e+07	1.76608e+07	1.49546e+07	3.8023e+07	1.37413e+07	2.47092e+07	1.56503e+07	0.471717	-1.08401	0.0325595	0.6775
Com_7482_neg	Deoxyadenosine	C10 H13 N5 O3	251.101	1.332	250.094	2.38936e+07	1.21611e+07	7.13284e+06	6.20049e+06	2.58419e+07	2.25591e+07	5.14601e+06	4.80267e+06	9.8202e+06	2.61532e+07	4.62067e+06	8.10203e+06	2.5681e+07	7.11815e+06	9.82721e+06	1.51408e+07	8.33436e+06	2.3564e+07	5.09032e+06	1.12922e+07	3.76024e+07	5.57294e+07	2.14546e+07	1.0426e+07	8.63724e+06	1.045e+07	6.3185e+07	6.56976e+07	1.73707e+07	1.83692e+07	2.15373e+07	1.30692e+07	1.22361e+07	3.01732e+07	1.15193e+07	1.2475e+07	6.42804e+06	1.94418e+07	5.94174e+06	1.08113e+07	0.58	-0.785876	0.0329527	0.68
Com_23348_pos	N-Acetyldopamine	C10 H13 N O3	195.09	7.03	196.097	6.64638e+06	6.1271e+06	1.70836e+06	2.24808e+06	4.93944e+07	2.12407e+06	7.47023e+06	3.21164e+06	4.00848e+06	7.34041e+06	7.65325e+06	9.0466e+06	2.45531e+07	2.00435e+06	2.8403e+06	7.3011e+06	1.36766e+06	3.89427e+06	3.01616e+06	6.59337e+06	1.18447e+07	2.70734e+07	1.194e+07	1.56886e+06	9.73519e+06	1.40372e+07	1.82522e+07	2.33268e+07	7.41799e+06	6.27296e+06	1.42277e+07	1.06378e+07	4.7485e+06	3.74959e+07	1.44085e+06	1.34934e+07	5.83528e+06	1.05977e+07	4.46825e+06	6.20473e+06	0.658921	-0.601822	0.0330948	0.7175
Com_129535_pos	2-hydroxy-3,6-diphenylcyclohexyl acetate	C20 H22 O3	155.078	12.764	333.146	274351	473718	764727	1.09461e+06	626809	305516	410104	339954	245626	273997	310777	436255	773626	508459	1.17635e+06	797971	1.7061e+06	455389	692523	349882	545394	314201	270737	745332	242749	336067	572178	519350	463261	505013	377630	420572	291333	266713	258993	302580	377984	525341	305243	293882	1.51448	0.598824	0.033105	0.675
Com_28497_neg	4-(morpholinosulfonyl)aniline	C10 H14 N2 O3 S	484.145	7.303	241.065	523923	2.12368e+06	1.62666e+06	2.12639e+06	3.42797e+06	606798	252104	1.78249e+06	408375	2.1777e+06	347519	7.31241e+06	2.69524e+06	2.11966e+06	5.04939e+06	2.05087e+06	228948	256097	845305	974159	2.63078e+06	455530	1.42561e+06	741187	251129	526713	1.16811e+06	1.14372e+06	211112	1.40152e+06	1.75106e+06	140221	135875	561198	100063	531047	1.7138e+06	502765	1.77926e+06	143588	2.13325	1.09305	0.0339058	0.705
Com_16716_neg	(+/-)11(12)-EET	C20 H32 O3	320.235	12.74	319.228	1.30279e+06	1.65566e+07	3.28461e+06	1.09917e+06	6.63078e+06	1.46058e+06	2.94009e+06	8.5791e+06	2.49641e+06	1.0589e+06	4.43323e+06	3.16156e+06	1.89168e+06	1.19781e+06	1.72286e+06	2.13969e+06	912687	2.79198e+06	1.44964e+06	1.09913e+06	2.62544e+06	3.52309e+06	1.7183e+06	410347	1.18642e+06	1.74905e+06	884875	2.32775e+06	1.09673e+06	1.28059e+06	1.57559e+06	1.17039e+06	821781	2.49628e+06	1.65505e+06	2.11119e+06	1.57569e+06	1.28654e+06	1.02918e+06	2.51745e+06	2.00381	1.00274	0.0341216	0.665
Com_5133_pos	6-Gingerol	C17 H26 O4	311.209	12.258	312.217	2.09444e+06	895095	1.30612e+06	1.34021e+06	1.50062e+06	891420	797013	1.94064e+06	6.64312e+06	5.46563e+06	1.21823e+07	496415	9.51961e+06	2.48362e+06	482672	5.47004e+06	2.71882e+06	2.13607e+07	6.54049e+06	6.0615e+06	2.10013e+07	5.42385e+07	3.69976e+07	3.53251e+06	1.44723e+07	942978	2.93773e+08	1.38769e+08	1.64629e+06	7.14283e+06	1.00294e+07	2.32777e+06	3.29607e+06	846834	1.10406e+07	683681	1.3041e+06	1.29669e+07	3.3083e+06	3.303e+06	0.145089	-2.78499	0.0349207	0.6775
Com_59817_pos	Quinoline-4-carboxylic acid	C10 H7 N O2	173.048	9.929	174.055	746895	1.61562e+06	1.25264e+06	1.92058e+06	2.70914e+06	1.35539e+06	1.18916e+06	1.49273e+06	583980	1.11827e+06	905044	1.2817e+06	1.28222e+06	7.06926e+06	1.32672e+06	887583	1.1752e+06	978237	1.35122e+06	1.4939e+06	1.5925e+06	1.6196e+06	1.1334e+06	1.5757e+06	1.05176e+06	1.03631e+06	821969	1.15173e+06	1.43069e+06	1.08015e+06	1.34599e+06	604081	719295	807384	484262	727395	1.45842e+06	961856	757479	578988	1.51562	0.599908	0.035116	0.6775
Com_54112_neg	Estriol	C18 H24 O3	288.173	7.146	287.166	103010	97926.1	115733	142501	239222	96876.9	100183	101195	180034	98501.3	558386	122635	132183	75666	121818	145059	240267	125518	107023	147798	193619	301933	2.18124e+06	107184	92071.6	182296	786603	202199	188520	226212	179440	97212.9	101708	1.31348e+06	74805.8	169689	159589	265232	107827	351689	0.41902	-1.25491	0.0351726	0.6875
Com_38_neg	Cyclamic acid	C6 H13 N O3 S	179.062	7.338	178.055	5.48129e+09	1.17435e+08	8.97255e+06	1.89378e+09	16698405853	4.99446e+06	729268	4.92717e+07	6.757e+08	1.6063e+06	1.09991e+08	9.04844e+07	8.15129e+07	6.54776e+08	5.22555e+06	3.49305e+10	9.37432e+08	3.46817e+07	1.16585e+09	3.10954e+08	1.28014e+08	1.80975e+06	1.21228e+06	747533	2.28649e+08	8.17078e+07	1.73821e+06	3.29287e+08	5.31428e+08	2.41435e+08	2.50614e+06	1.11816e+06	705590	8.36384e+08	2.70688e+06	1.73685e+09	792458	3.21509e+08	2.48365e+08	547107	13.4653	3.75118	0.0356856	0.675
Com_64428_neg	albiflorin	C23 H28 O11	526.175	7.62	525.168	70079.6	78251.6	68227	95702.2	68418	64047.7	59215.9	73193.1	78829.4	58296	68680.9	66845.5	82030.6	45276.5	70473.6	133679	146830	88848.3	63440.7	86617.6	116895	191315	86462.2	64877.3	58078.9	103240	86323.1	133992	452002	325948	136520	56762.1	62819.9	67012.3	39427.7	1.49577e+06	95781.9	1.47282e+06	60569.8	70318.7	0.302686	-1.72411	0.0360099	0.6275
Com_14265_pos	N-(3,5-dimethyl-4-isoxazolyl)-N'-(2-phenoxyethyl)urea	C14 H17 N3 O3	275.127	5.733	276.135	346328	168140	172822	203838	305915	169976	539066	128684	153271	133658	230559	195156	281430	100045	391497	249759	207947	275483	136561	165087	232789	225517	181589	209969	184990	8.4749e+07	322690	3.79066e+06	286474	188333	306254	600613	129818	1.07978e+06	241330	279684	160440	316234	3.86112e+06	300229	0.0466496	-4.42199	0.036041	0.705
Com_22463_pos	Avobenzone	C20 H22 O3	155.078	12.406	328.19	8.39051e+06	1.54579e+06	8.28643e+06	2.63842e+06	2.00519e+06	2.36316e+06	2.28193e+06	1.68933e+06	1.44407e+07	1.19898e+07	1.98064e+06	2.45423e+06	2.28049e+06	1.80662e+06	2.29352e+06	2.23377e+06	3.32395e+06	1.9074e+07	3.16924e+06	1.7657e+06	3.6891e+06	6.38719e+06	2.08402e+07	3.44915e+06	2.00955e+07	4.37412e+06	4.64157e+07	1.52158e+07	3.29713e+06	4.22402e+06	1.96884e+06	5.56232e+06	2.82751e+06	1.65794e+07	1.59974e+06	5.59732e+06	6.72516e+06	4.85886e+06	1.93754e+06	8.03931e+06	0.522709	-0.935919	0.0363482	0.71
Com_38117_pos	N1-cyclooctyl-4-hydroxy-1-piperidinecarbothioamide	C14 H26 N2 O S	308.129	14.838	309.136	1.70209e+06	351651	5.9171e+06	4.89506e+06	5.75202e+06	6.35344e+06	9.65543e+06	331028	2.1966e+06	1.49081e+06	5.64894e+06	3.59102e+06	900063	3.2308e+06	1.65786e+07	2.06622e+06	3.19165e+06	3.20348e+06	1.97431e+07	3.61977e+06	1.0247e+06	5.52937e+06	3.83954e+06	2.55749e+06	2.37776e+06	3.42108e+06	2.36305e+06	511814	1.66024e+06	634792	1.68693e+06	691543	545780	470690	2.83657e+06	4.51606e+06	1.1478e+06	816516	7.2997e+06	1.13017e+06	2.22848	1.15606	0.0365927	0.6975
Com_7102_pos	N epsilon,N epsilon,N epsilon-trimethyllysine	C9 H20 N2 O2	188.153	3.119	189.16	3.16022e+06	3.40158e+07	4.1796e+07	7.77115e+06	3.56082e+07	4.90068e+06	7.2687e+06	1.9691e+08	6.01282e+06	3.20255e+06	3.82949e+06	1.03027e+07	1.04781e+07	3.73186e+07	5.61819e+06	4.29456e+06	7.35162e+06	9.81043e+06	4.0113e+06	5.03859e+06	1.88466e+07	6.06572e+06	3.05033e+07	4.54682e+06	8.18026e+06	4.80441e+06	5.19854e+06	5.6091e+06	6.11062e+06	5.69193e+06	3.48723e+06	3.47191e+06	3.03945e+06	5.53896e+06	3.22769e+06	4.118e+06	4.5484e+06	5.61868e+06	3.72956e+06	3.2314e+06	3.236	1.69421	0.0373457	0.685
Com_117271_pos	Uridine 5'-Diphospho-N-Acetylgalactosamine	C17 H27 N3 O17 P2	607.081	6.302	304.548	126987	251756	342434	284701	189954	622815	145906	741552	130949	352815	105493	2.08997e+06	151117	96361.6	203545	234255	186706	126653	503457	275396	222479	160506	157798	149169	158231	195217	177193	169942	203758	152752	171882	112381	238581	137818	145501	303492	192685	184872	116360	124845	2.06097	1.04332	0.0379289	0.6475
Com_31911_pos	5-OxoETE	C20 H30 O3	318.217	14.767	319.225	5.2176e+06	1.58693e+07	1.18308e+07	1.3164e+07	6.77137e+06	1.4601e+07	8.25593e+06	3.28595e+06	4.68826e+06	4.73165e+06	5.76111e+06	6.69252e+06	1.14164e+07	5.03969e+06	2.9368e+07	9.2825e+06	1.30558e+07	6.25042e+06	2.58576e+07	1.29761e+07	1.08116e+07	7.00079e+06	6.15245e+06	3.92079e+06	5.24521e+06	7.75674e+06	1.31123e+07	1.03504e+07	1.09743e+07	8.81441e+06	3.88425e+06	4.17896e+06	3.41893e+06	7.96021e+06	3.49906e+06	4.53562e+06	6.83692e+06	7.92941e+06	5.4126e+06	6.17716e+06	1.55188	0.634016	0.0379616	0.6725
Com_68148_pos	N-(1,3-benzodioxol-5-yl)-2-methyl-5-(piperidinosulfonyl)-3-furamide	C18 H20 N2 O6 S	392.108	7.949	393.116	529009	813509	328756	270917	173198	1.62346e+06	210526	141357	944316	135904	166872	565952	253965	187375	182872	1.04511e+06	3.90258e+06	906343	239577	334381	7.78701e+06	398723	654302	255958	3.46503e+06	252801	937253	9.28007e+06	5.82762e+06	6.07232e+06	1.45411e+06	4.30349e+06	1.48374e+06	345204	175146	405152	227454	256951	216464	265541	0.294024	-1.76599	0.0381606	0.685
Com_1443_pos	L-Palmitoylcarnitine	C23 H45 N O4	399.335	14.447	400.342	3.45563e+07	8.70095e+06	2.04659e+07	3.70806e+07	7.91953e+06	1.03071e+07	4.33193e+07	4.67225e+07	4.00803e+07	3.46326e+07	3.15471e+07	4.062e+07	1.28216e+07	9.34499e+06	3.42199e+08	9.41071e+06	1.26543e+07	6.38716e+06	1.89665e+07	2.58681e+07	6.32375e+07	1.56433e+08	3.46391e+07	2.79382e+07	1.77151e+07	3.39478e+07	1.04016e+08	8.27199e+07	3.71416e+07	6.15319e+06	4.05026e+07	7.44356e+07	1.10727e+08	2.3222e+07	7.08238e+08	6.85218e+07	6.31372e+06	5.322e+07	1.14948e+07	6.16964e+07	0.460778	-1.11786	0.0385587	0.7075
Com_10366_neg	FAHFA (18:2/5:0)	C23 H40 O4	380.293	15.143	379.286	161365	248613	1.00769e+07	239230	201732	865986	561436	258064	465615	122622	1.91926e+06	1.96108e+06	190857	866984	5.46969e+06	8.89851e+06	302562	170075	1.68008e+06	2.67513e+06	3.16585e+06	683326	1.48137e+07	561467	4.57506e+06	5.26773e+06	2.24042e+06	354450	2.48546e+07	292751	286999	136672	407333	3.29155e+07	3.1871e+06	8.28018e+06	6.48881e+06	297070	1.47905e+06	1.26684e+07	0.303651	-1.71952	0.0386795	0.695
Com_94708_pos	KMH	C17 H30 N6 O4 S	414.2	6.038	415.207	45759	55780.2	64658.8	60897.3	60053.6	52872.4	41826.9	41797.2	38482.4	36057.6	39241.5	65323.4	54584.2	28058.3	55923.5	63311.2	67639.2	51735.2	47692	46010.8	69263.3	57911.9	105774	95995.2	48620.5	68994.9	129575	63346.3	59743.3	54262.2	46023	80235.6	54202.4	53038.7	47130.5	91505.7	65932.5	61448.6	41334.7	3.00047e+06	0.236962	-2.07727	0.0387246	0.755
Com_76235_pos	L-Glutathione (reduced)	C10 H17 N3 O6 S	307.084	1.956	308.091	579874	561895	1.76203e+06	819916	651476	612671	427445	565326	1.8607e+06	631481	435820	1.66108e+06	7.67523e+06	580927	425703	614870	1.00028e+07	452270	442900	561282	623555	600184	1.03387e+06	563902	565904	1.0462e+06	648301	558242	480574	654112	555597	383630	266444	503784	302404	580823	704736	500670	388108	368373	2.76499	1.46728	0.0394933	0.645
Com_67289_pos	4-acetyl-4-(ethoxycarbonyl)heptanedioic acid	C12 H18 O7	296.088	6.202	297.095	5.47651e+06	3.73373e+06	2.0412e+06	621755	2.10945e+06	9.56736e+06	636199	303882	867270	328672	301101	803263	475215	205725	498023	726945	461680	955096	813678	1.34883e+06	477081	846920	654407	322282	317249	492674	909175	984297	405917	407240	333700	647552	299896	987284	229039	1.68447e+06	468875	816815	277385	372182	2.70441	1.43531	0.0395608	0.65
Com_27358_pos	N1-(4-cyclohexylphenyl)-2-[(4-methylphenyl)thio]acetamide	C21 H25 N O S	361.15	10.783	362.157	353441	8.01092e+06	4.15696e+06	1.00403e+07	3.95325e+07	9.41561e+06	505489	2.53014e+07	462511	201648	149548	467833	7.78084e+06	1.01998e+06	2.76617e+06	505409	345563	848659	1.38759e+07	258963	1.17688e+06	3.87915e+06	774853	412644	156188	4.09572e+06	219993	406625	228982	166823	274191	141851	172327	7.37768e+06	265595	239707	1.61149e+07	886698	799414	144138	3.32152	1.73184	0.0396078	0.7025
Com_187_pos	MAG (18:2)	C21 H38 O4	354.277	14.161	355.285	2.4828e+09	9.90464e+09	4.99569e+09	10583030032	9.1355e+09	7.38898e+09	6.42151e+09	7.24226e+09	6.22671e+09	2.767e+09	5.50707e+09	5.00501e+09	8.5744e+09	3.84182e+09	1.19086e+10	3.3589e+09	7.29191e+09	6.85407e+09	8.60926e+09	5.85268e+09	7.02751e+09	8.30752e+09	6.10515e+09	1.56506e+08	7.72808e+09	3.5624e+09	1.77734e+09	2.40887e+09	1.27209e+09	4.02855e+09	4.73141e+09	6.18371e+09	3.77867e+09	9.23046e+09	3.02716e+09	1.73621e+09	5.99522e+09	6.04607e+09	5.76803e+09	6.16909e+06	1.50716	0.59183	0.0399334	0.7225
Com_18584_pos	N1,N1-diethyl-4-[2-(4-bromophenyl)diaz-1-enyl]aniline	C16 H18 Br N3	331.069	9.142	332.077	1.41723e+06	1.44049e+06	1.02354e+06	5.74401e+06	977774	1.26046e+06	1.52602e+06	5.5427e+06	5.74941e+06	408399	1.82637e+07	1.10221e+06	2.37961e+07	1.10111e+06	898671	7.21077e+06	2.64929e+07	2.66357e+07	2.35038e+07	2.81992e+06	4.04949e+06	1.59711e+07	2.08879e+07	2.28502e+06	2.2312e+07	5.99201e+07	1.68397e+06	1.59112e+07	1.61645e+07	1.89997e+07	8.04767e+06	6.10226e+06	3.57261e+07	3.35504e+06	1.53568e+07	1.98032e+06	4.24865e+06	1.03385e+07	3.62499e+06	921901	0.58575	-0.771642	0.0402416	0.67
Com_1397_pos	6-cyclohex-3-enyl-5-nitropiperidin-2-one	C11 H16 N2 O3	224.116	1.187	225.123	2.91777e+07	9.85756e+06	1.81483e+07	6.64513e+06	6.31679e+06	1.08634e+07	2.75982e+07	3.85465e+06	1.15712e+07	1.13186e+07	2.67767e+06	1.7148e+07	6.16367e+06	1.4753e+07	9.57996e+06	6.96542e+06	2.10472e+09	6.36486e+07	8.4622e+06	5.63249e+06	1.01849e+07	1.51158e+07	6.84064e+06	5.99596e+06	6.39934e+06	6.82369e+06	9.75984e+06	1.28757e+07	8.77499e+06	1.03379e+07	6.66873e+06	3.61875e+06	8.43627e+06	5.55356e+06	3.46058e+06	4.93318e+06	5.50151e+06	6.73492e+06	5.06268e+06	3.93724e+06	16.1553	4.01394	0.0405207	0.7125
Com_64185_pos	(4-chlorophenyl)-N-[4-(4-methylpiperazino)benzyl]methanesulfonamide	C19 H24 Cl N3 O2 S	393.121	6.172	394.128	1.00915e+06	474068	1.38058e+06	524088	458384	372059	483631	321035	999416	691672	340985	648868	539991	1.22629e+06	390140	2.24986e+06	472618	477874	518688	438900	2.81915e+06	493060	526075	375291	1.45896e+06	1.1903e+06	886869	5.57964e+06	577019	9.21156e+06	1.28982e+06	473491	326468	622698	380442	1.37202e+06	450625	4.32609e+06	1.03391e+06	833374	0.40957	-1.28782	0.0405415	0.665
Com_2506_pos	L-Leucyl-L-alanine Hydrate	C9 H18 N2 O3	202.132	1.744	203.139	1.2731e+08	2.35954e+07	8.22506e+07	1.17226e+08	3.12427e+07	3.21727e+07	2.70482e+07	3.19094e+07	2.13681e+07	3.46133e+08	2.65826e+07	7.80912e+07	2.37671e+07	4.53074e+08	1.88067e+07	6.67361e+07	8.15291e+06	5.84501e+07	1.48769e+07	1.25526e+08	2.85934e+07	3.22244e+07	6.31821e+07	2.81186e+07	7.89431e+07	7.69309e+07	4.16177e+07	2.29589e+07	1.4833e+07	1.48797e+07	2.36835e+07	1.23939e+07	1.87195e+07	4.06495e+07	1.5954e+07	2.80033e+07	2.10327e+07	2.78512e+07	2.33531e+07	2.29639e+07	2.69172	1.42853	0.0408293	0.67
Com_7761_pos	4-morpholinobenzoic acid	C11 H13 N O3	229.072	9.518	230.079	2.18364e+07	6.06817e+06	5.5362e+06	1.59959e+07	8.30597e+06	3.52789e+06	2.65346e+06	8.5223e+06	1.81336e+07	1.28354e+08	1.95316e+07	5.57425e+06	1.909e+07	2.35734e+06	4.49458e+07	1.67725e+07	2.13432e+07	2.30761e+07	4.86804e+06	4.67259e+06	4.61469e+07	3.9475e+06	4.37369e+07	1.56893e+07	1.62424e+07	1.43699e+07	2.95581e+07	1.53269e+07	5.0117e+07	3.66539e+07	2.40583e+07	1.15809e+08	9.84182e+07	7.6411e+06	1.45295e+06	3.47908e+07	8.94924e+06	1.45515e+08	7.2854e+06	6.91331e+07	0.485658	-1.04199	0.0409202	0.6875
Com_5329_neg	6汕-Hydromorphol	C17 H21 N O3	287.152	11.603	286.145	1.15368e+06	375015	2.35807e+06	916548	207186	240022	265945	473320	1.85855e+07	888884	331269	227741	4.08753e+06	817469	184050	391862	374086	2.29022e+07	1.4788e+07	392208	277296	3.10263e+06	223751	2.80793e+06	5.81327e+07	958225	200287	1.55526e+08	309569	5.30048e+07	4.87103e+06	972688	2.43096e+06	340295	4.21277e+06	1.6512e+07	6.75324e+06	1.72558e+07	1.10341e+06	2.83206e+06	0.210835	-2.24582	0.0410806	0.68
Com_6074_neg	Lipoxin B4	C20 H32 O5	352.225	11.054	351.218	3.56721e+06	3.17758e+06	1.25454e+07	2.60698e+06	5.16166e+06	2.13383e+06	1.26608e+07	7.40912e+06	2.69764e+06	1.33033e+06	7.25837e+06	1.74438e+06	2.02308e+06	2.62479e+07	989891	2.90832e+06	628620	4.10854e+06	1.63094e+06	1.53495e+06	7.12009e+06	1.21527e+07	2.18353e+06	3.6331e+06	2.23528e+06	5.80302e+06	2.30751e+06	6.38465e+07	4.8647e+06	2.01651e+06	3.17603e+07	5.11654e+07	1.85705e+06	6.6756e+06	2.522e+07	2.88076e+07	6.20608e+06	3.46053e+06	2.2847e+06	2.46229e+06	0.384743	-1.37803	0.0412223	0.6675
Com_21238_pos	1-allyl-9,9,9a-trimethyl-9,9a-dihydro-1H-imidazo[1,2-a]indol-2(3H)-one	C16 H20 N2 O	256.158	14.31	257.165	517143	5.96382e+07	1.11938e+06	2.83795e+06	2.51116e+07	7.72744e+06	1.0341e+06	1.37634e+07	946016	386752	494087	611483	3.2637e+06	504396	880577	4.9462e+06	460032	403274	6.9375e+06	530716	717074	963920	538418	558177	601757	1.86007e+06	768854	455080	418296	343512	976776	363517	398645	6.7177e+06	543915	407722	1.02478e+07	483114	839538	643772	4.57972	2.19526	0.0412629	0.665
Com_25633_neg	FAHFA (14:0/16:2)	C30 H54 O4	478.4	14.433	477.393	110484	616904	962515	171607	1.29909e+06	6.91226e+06	147741	7.80606e+06	145810	110904	130088	8.75543e+06	179339	105635	204849	143045	239793	142511	129392	196482	239207	875110	158384	130319	129134	226059	147795	223538	258807	185552	100950	82783.3	105541	113523	73392.1	211544	194853	210194	114462	147471	7.25699	2.85937	0.0412937	0.61
Com_90251_pos	2,4-diaziran-1-yl-6-(1-phenyl-1H-pyrrol-2-yl)-1,3,5-triazine	C17 H16 N6	304.142	7.612	305.15	648096	1.44258e+06	849760	2.35052e+06	1.6788e+06	4.90208e+06	939189	1.18562e+06	275589	235301	567006	3.30397e+06	889715	3.04137e+06	1.46628e+06	921840	201077	698035	1.279e+06	1.31698e+06	202754	970700	1.09485e+06	743300	716267	464280	1.65955e+06	903121	842091	667067	646878	843490	305764	365100	208369	831271	625378	968872	485595	909459	1.9505	0.963844	0.0416288	0.705
Com_3420_pos	DAG (3:0/18:2)	C24 H42 O5	427.33	15.351	428.337	1.97386e+07	1.65722e+07	1.86002e+07	2.89863e+06	6.99539e+06	2.22886e+07	3.43016e+06	1.57588e+07	2.06149e+06	200952	1.41754e+07	4.19609e+06	1.12756e+06	1.57002e+06	2.42878e+06	4.85528e+07	694988	878871	6.82995e+06	5.52632e+06	1.8067e+08	6.84589e+06	9.82265e+07	1.18386e+07	3.99779e+08	1.73914e+07	2.26632e+07	2.18901e+06	1.62188e+06	2.51042e+06	4.83592e+06	6.55978e+06	6.94048e+07	1.47399e+07	630439	1.05454e+06	5.74246e+07	1.82734e+07	5.20345e+06	2.62996e+08	0.164176	-2.60668	0.0419763	0.6575
Com_73679_pos	4-(4-methylbenzyl)-1lambda~6~,4-thiazinane-1,1-dione	C12 H17 N O2 S	277.056	7.443	278.064	3.41727e+06	7.30236e+06	2.35273e+06	1.70313e+06	7.63488e+06	4.21926e+06	1.68102e+06	1.64146e+06	778107	354740	639092	1.52886e+06	459568	533038	1.27632e+06	2.56831e+06	245946	4.16093e+06	4.35617e+06	381966	341023	2.12646e+06	2.52111e+06	886389	1.15804e+06	210580	887083	2.76338e+06	642830	220991	746293	990824	561793	4.13413e+06	104272	1.79815e+06	847882	1.0111e+06	219886	639818	2.07062	1.05007	0.0420271	0.67
Com_48150_pos	Temazepam-d8	C16 H5 [2]H8 Cl N2 O2	308.116	12.52	309.124	1.02693e+06	352715	501824	2.46081e+06	594304	2.08529e+06	916537	762044	909935	1.08775e+06	1.62534e+06	2.29e+06	724315	1.02647e+07	6.64037e+06	1.33377e+06	1.08902e+06	1.42155e+06	561080	2.34963e+06	755435	1.52916e+06	1.36994e+06	1.26792e+06	909031	933903	520969	2.09303e+06	1.6421e+06	600961	905112	728185	643685	469752	182187	1.12168e+06	463780	1.01463e+06	1.11411e+06	311781	2.09922	1.06985	0.0420961	0.6575
Com_15726_pos	ERH	C17 H28 N8 O6	462.197	1.512	463.204	5.39913e+07	1.96687e+07	6.30762e+06	813837	1.27159e+07	1.40015e+07	5.32187e+06	5.2864e+06	2.04935e+06	1.34992e+06	857049	5.75187e+06	3.79675e+06	1.36731e+06	1.23341e+06	4.03459e+06	1.02104e+06	7.55726e+06	5.24693e+06	2.92665e+06	2.23259e+06	3.56466e+06	3.52641e+06	851344	3.0401e+06	1.12643e+06	8.45267e+06	5.06215e+06	1.67958e+06	1.49528e+06	3.0602e+06	1.92431e+06	1.86354e+06	8.10856e+06	1.05368e+06	2.34846e+06	905891	1.64556e+06	962836	1.5611e+06	2.85134	1.51164	0.0421359	0.6625
Com_104724_pos	NLK	C16 H31 N5 O5	710.444	8.409	356.229	253414	146881	560181	452308	143678	240375	1.11094e+06	273979	116826	91105	94782.7	322059	129999	100194	127856	630979	159644	124075	458676	350949	167998	157705	159391	139181	239577	553272	2.80188e+06	703138	155156	483528	916678	484845	162808	126796	383798	276912	2.87391e+06	471488	643080	727445	0.466316	-1.10062	0.0424271	0.7025
Com_17462_pos	methyl 2-(2-acetyl-4,5-dimethoxyphenyl)acetate	C13 H16 O5	252.1	9.445	235.097	1.46781e+06	3.59813e+06	2.92764e+07	1.76309e+06	7.92692e+06	4.02405e+06	4.47817e+07	1.90939e+06	9.85675e+06	1.15323e+06	8.64339e+06	2.79744e+07	3.11544e+07	1.20873e+06	1.15315e+06	2.85135e+07	1.81283e+06	2.33212e+07	5.25627e+06	1.63813e+06	1.416e+07	3.29012e+07	6.39766e+06	4.27617e+06	7.9186e+06	6.52583e+07	5.05315e+07	1.29778e+07	2.14844e+07	3.09435e+06	6.69655e+06	3.10072e+06	8.5546e+06	2.35736e+07	650034	3.23786e+07	4.32958e+07	2.57912e+07	2.58221e+07	1.54007e+07	0.584849	-0.773863	0.0427513	0.6725
Com_33025_pos	2,2,5,5-tetramethyl-2,5-dihydro-1H-pyrrole-3-carboxamide	C9 H16 N2 O	168.126	7.314	169.134	464093	740796	1.7063e+06	993276	591618	614278	521560	594438	630574	325361	553219	504706	672758	484484	721218	668978	753822	510934	469005	514738	2.90092e+07	1.73721e+06	1.006e+06	826639	8.5696e+06	936720	916844	1.08737e+06	1.25931e+06	913311	551793	532130	538023	583324	415458	611372	817009	813708	595047	457089	0.249844	-2.0009	0.0427975	0.705
Com_32223_pos	N-Acetyl-S-allyl-L-cysteine	C8 H13 N O3 S	203.062	8.768	204.069	247179	356735	404332	1.04868e+07	670789	349926	222052	299837	237885	438488	202155	360709	619652	219796	266871	473069	338515	2.45408e+06	210254	242960	520340	1.92217e+06	365426	291121	1.49648e+06	328651	471489	1.50947e+06	3.21878e+07	302433	653166	1.10638e+06	216090	265897	453874	2.43954e+07	365775	2.70152e+06	1.89818e+06	752620	0.264556	-1.91836	0.0429643	0.7275
Com_106172_pos	1-[(1-methyl-1H-imidazol-4-yl)sulfonyl]-4-(2-pyridinyl)piperazine	C13 H17 N5 O2 S	307.114	7.658	308.122	1.01069e+06	181488	1.72602e+06	174528	287457	213356	179833	277839	565453	147884	744584	192798	450241	103820	151788	273512	221227	188804	121486	149549	593307	185497	1.92724e+06	145238	608511	194143	2.78064e+06	1.22229e+06	948119	1.64361e+06	752608	290586	99076	150106	366067	2.12768e+06	193093	1.12681e+06	124829	412692	0.46327	-1.11007	0.0430056	0.67
Com_5315_pos	Indole-3-carbinol	C9 H9 N O	147.068	10.565	148.076	2.38438e+07	1.84467e+07	4.65916e+07	1.29178e+08	3.09402e+07	9.52285e+07	4.60023e+07	3.27628e+07	1.54108e+07	1.94171e+07	3.79499e+07	8.49926e+07	3.04376e+07	1.98179e+08	5.60647e+07	7.09045e+07	2.50009e+07	5.66615e+07	4.71922e+07	9.67726e+07	2.85381e+07	2.63464e+07	3.93799e+07	1.10645e+08	3.1616e+07	2.9153e+07	1.68004e+07	5.43228e+07	2.8145e+07	2.59692e+07	5.8015e+07	2.14276e+07	2.19403e+07	2.74915e+07	1.2776e+07	3.11508e+07	3.38806e+07	3.6467e+07	4.8312e+07	1.84748e+07	1.65795	0.729401	0.043142	0.665
Com_2191_pos	Formononetin	C16 H12 O4	268.073	11.876	269.081	8.43644e+06	8.52928e+06	6.63509e+06	3.03114e+06	4.61223e+06	2.07281e+06	2.07158e+06	1.26859e+06	2.99933e+06	4.83869e+06	2.63626e+06	1.24809e+06	6.96499e+06	1.48347e+06	3.97273e+06	1.28667e+07	904528	4.39444e+06	2.217e+06	1.08231e+06	1.45543e+06	1.3397e+07	3.91967e+06	4.08209e+06	2.64109e+06	5.70217e+06	7.4959e+08	3.32847e+06	2.67904e+06	1.92575e+06	9.0149e+06	1.47946e+07	3.53527e+07	3.88591e+08	898843	1.22046e+07	4.71861e+06	1.17383e+07	1.5376e+06	4.8573e+06	0.0646524	-3.95115	0.0431626	0.6675
Com_22391_pos	Propionylcarnitine	C10 H19 N O4	217.132	3.267	218.139	2.42942e+06	1.38798e+06	1.1845e+06	1.9722e+06	1.33347e+06	1.46515e+06	971960	822194	4.35518e+06	3.54246e+06	2.60539e+06	1.61387e+06	2.99338e+06	686979	1.21255e+06	1.14962e+06	2.34384e+06	1.9819e+06	1.13528e+06	891077	4.42848e+06	1.8389e+06	1.60867e+06	1.03322e+06	1.39236e+06	1.65259e+06	1.26849e+06	1.91317e+07	6.0789e+06	1.06922e+07	7.35786e+06	8.13307e+06	1.81212e+06	4.47743e+06	2.72618e+07	2.14084e+06	746993	857744	1.05186e+06	947934	0.347198	-1.52617	0.0431881	0.6325
Com_56989_neg	hydroxyphenylpyruvate	C9 H7 O4	179.035	6.208	178.028	74731.4	53918.7	109725	378273	75815.1	68582.8	120229	59824.1	83188.7	110794	116884	87244.5	146323	86123.2	79919.9	546444	161649	137828	96415.5	187425	455216	185402	291977	138366	136789	151096	190065	172741	154415	148471	101639	93776.3	165975	141097	52294.8	133285	117168	266984	133600	1.27545e+06	0.617279	-0.696006	0.0432584	0.74
Com_6397_pos	3-amino-2-phenyl-2H-pyrazolo[4,3-c]pyridine-4,6-diol	C12 H10 N4 O2	242.08	10.335	243.088	1.68506e+06	2.73222e+08	3.37057e+06	1.17637e+07	3.11142e+07	3.05843e+06	3.94305e+07	2.1859e+07	8.56232e+06	4.78773e+06	1.6039e+06	3.46437e+06	3.18722e+06	3.78296e+06	5.01509e+07	6.68389e+06	1.68161e+07	3.26406e+06	7.70622e+06	3.59534e+06	4.99509e+06	8.75761e+07	9.70088e+06	3.4007e+06	2.87863e+06	1.0998e+07	3.71769e+06	1.61561e+06	3.51978e+06	929046	1.197e+06	2.87186e+06	1.81651e+06	2.9456e+06	4.56058e+06	2.5539e+06	5.75935e+06	4.20654e+06	3.24118e+06	3.78573e+06	3.07579	1.62096	0.0438486	0.68
Com_33623_neg	汕-Estradiol 3-(汕-D-glucuronide) 17-sulfate	C24 H32 O11 S	528.167	9.182	527.16	91540.7	86661.5	84769.4	148452	94451.5	79807.9	71141.2	81682.1	109166	93913.4	62617.1	84479.7	105039	67561.1	79166.4	96849.4	158050	91869.8	68894.1	479074	126522	227213	88176.1	765868	64790.3	129896	104986	476104	1.51694e+06	166650	84930.5	61414.4	69564.3	81071.9	42954.3	124395	120654	172343	278254	4.08217e+06	0.254435	-1.97463	0.0439212	0.6675
Com_545_neg	Erucic acid	C22 H42 O2	338.319	16.401	337.311	8.42652e+07	2.30291e+07	3.46979e+07	2.35987e+08	1.36401e+07	2.74932e+07	3.59029e+08	1.45546e+07	1.334e+07	5.67085e+06	1.96994e+07	9.83518e+06	1.07601e+07	7.18196e+06	9.042e+07	1.28003e+07	1.82585e+07	2.18402e+07	1.58296e+07	1.14507e+07	9.16452e+07	8.99134e+07	8.39221e+07	2.92683e+07	3.7885e+07	3.77031e+07	7.06879e+07	1.89099e+07	6.08205e+07	3.04708e+07	7.89959e+06	6.63951e+07	9.12479e+06	3.6161e+07	7.43241e+08	1.69158e+07	2.31553e+08	1.60237e+07	2.75348e+08	4.41974e+07	0.515385	-0.956278	0.0445187	0.7125
Com_37119_pos	L-Ascorbate	C6 H8 O6	176.032	1.595	177.04	2.37047e+06	2.02995e+06	2.20187e+06	6.08203e+06	2.49309e+06	3.13997e+06	1.66693e+06	1.54518e+06	3.48854e+06	2.51127e+06	2.47191e+06	2.65616e+06	2.30689e+06	3.36724e+06	2.20973e+06	1.86447e+06	2.05794e+06	2.12547e+06	8.70776e+06	1.61064e+06	2.43317e+07	9.35045e+06	2.49812e+06	5.27663e+06	1.47551e+07	2.06122e+06	3.75353e+06	1.50274e+07	9.42318e+06	4.94286e+06	2.68878e+06	2.09339e+06	1.79438e+06	1.84542e+06	1.57788e+06	3.03698e+06	4.0108e+06	2.4001e+06	2.26954e+06	1.87307e+06	0.494803	-1.01508	0.0447448	0.645
Com_36104_pos	2-[(5-chloro-3-pyridyl)oxy]-5-(1H-pyrrol-1-yl)pyridine	C14 H10 Cl N3 O	271.054	2.208	272.062	1.65998e+07	2.0428e+06	8.23185e+06	497675	8.59582e+06	1.62596e+06	2.37817e+06	643452	1.7653e+06	6.49057e+06	247197	2.56809e+06	649275	544347	1.23221e+07	3.18679e+06	848775	3.64965e+06	5.9849e+06	333050	1.02746e+06	1.40612e+07	6.11216e+06	6.06043e+06	5.2772e+06	4.15454e+06	1.06374e+07	9.37493e+06	706260	2.21155e+06	1.50573e+07	1.15272e+07	6.83835e+06	1.75669e+07	467229	1.10302e+06	5.36923e+06	6.69134e+06	2.26673e+06	4.53885e+06	0.604395	-0.726436	0.0448009	0.68
Com_3695_pos	DL-Stachydrine	C7 H13 N O2	143.095	2.106	144.102	8.97501e+06	1.43287e+07	1.19049e+07	2.75194e+07	1.7671e+07	1.48463e+07	1.37821e+07	1.61188e+07	8.14316e+06	6.79954e+06	9.44844e+06	1.55604e+07	1.11313e+07	1.00006e+07	1.25232e+07	1.08311e+07	1.28421e+07	8.67628e+06	1.04925e+07	1.21578e+07	1.91479e+07	2.16131e+07	2.54949e+07	1.16786e+07	1.79067e+07	1.51039e+07	4.18782e+08	1.56149e+07	1.91454e+07	1.29791e+07	1.18715e+07	1.63922e+07	2.10799e+07	1.19023e+07	7.59495e+06	1.05039e+07	1.81231e+08	1.61267e+07	1.00274e+07	1.03595e+07	0.29015	-1.78513	0.0452297	0.7075
Com_42220_pos	NPK	C15 H27 N5 O5	357.202	5.475	358.209	454611	2.16155e+07	5.99431e+06	6.76934e+06	7.02684e+06	850494	4.44144e+06	1.1412e+06	851730	978650	869552	2.35352e+06	2.54457e+06	1.66488e+06	7.56782e+06	1.77398e+06	364720	637802	1.2169e+06	560191	330346	842712	2.29324e+06	1.76154e+06	1.09366e+06	2.88225e+06	5.80953e+06	294547	535772	996812	1.14577e+06	343156	712371	1.15007e+06	231197	323756	7.82336e+06	812616	666682	694770	2.26638	1.18039	0.0456956	0.6825
Com_31699_neg	2-(acetylamino)-3-[4-(acetylamino)phenyl]acrylic acid	C13 H14 N2 O4	262.096	7.634	261.088	205115	145396	260577	1.32667e+06	2.58604e+06	128037	76297.5	103366	201737	161744	157064	423029	1.17731e+06	123662	73955.9	292386	885577	191153	187084	237079	397194	286909	380859	210434	156475	178878	1.71397e+06	1.04442e+06	5.95744e+06	1.00318e+07	263321	245950	126028	101577	3.38609e+06	752451	140523	7.22702e+06	164216	1.94181e+06	0.257677	-1.95637	0.0457593	0.6675
Com_75040_pos	N-{4-[4-(3-chlorophenyl)piperazino]butyl}-4-methoxybenzamide	C22 H28 Cl N3 O2	401.191	5.197	402.199	795311	1.19788e+06	2.24572e+06	1.59754e+06	1.49736e+06	346859	1.19578e+06	482522	312195	1.57925e+06	473237	2.05913e+06	322399	454300	409510	2.15652e+06	1.47712e+06	1.2507e+06	1.23254e+06	349547	433674	555119	1.09792e+06	2.51215e+06	957345	2.06022e+06	1.69198e+06	965510	405453	3.64301e+06	1.5764e+06	2.78726e+06	749703	935540	3.48093e+06	1.01932e+06	3.03651e+06	1.6234e+06	733164	5.07591e+06	0.606539	-0.721327	0.0459728	0.6625
Com_25377_pos	JNJ-1661010	C19 H19 N5 O S	365.133	5.682	366.14	547515	2.23584e+07	1.97534e+06	5.48987e+06	9.05113e+06	3.31669e+07	1.85928e+06	3.78936e+07	545520	329299	6.31255e+06	2.17828e+06	519404	7.10131e+06	743254	777638	1.94481e+06	816104	573686	469859	715073	1.09861e+06	1.17835e+06	424187	1.08532e+07	1.40958e+06	599615	2.04818e+06	619879	3.72786e+06	520538	443800	317696	1.15471e+06	546151	1.52232e+06	3.52287e+06	772197	387946	389960	4.17496	2.06176	0.0461801	0.66
Com_89918_pos	Colchicoside	C27 H33 N O11	547.207	5.303	548.214	178435	312408	297442	292208	921814	2.05581e+06	2.12892e+06	239399	597520	3.05626e+06	178898	3.90795e+06	2.50615e+06	141800	282062	3.27615e+06	3.26698e+06	207190	326454	424577	371081	290772	1.61833e+06	302420	835389	310751	268652	272520	296723	250923	188053	187844	815000	233677	152638	254923	276376	2.46209e+06	177953	179416	2.52408	1.33575	0.0463236	0.6725
Com_54239_pos	N1-(2-cyanoethyl)-3-amino-4-chlorobenzene-1-sulfonamide	C9 H10 Cl N3 O2 S	280.999	2.581	282.006	521211	1.3019e+06	4.07999e+06	2.33878e+06	1.57553e+06	1.47041e+06	1.32833e+06	2.88122e+06	2.55019e+06	8.38946e+06	581294	6.49834e+06	3.85786e+06	2.34968e+06	2.1011e+06	4.19595e+06	3.92214e+06	4.89067e+06	3.51135e+06	4.89489e+06	907784	846808	2.26459e+06	3.37373e+06	3.33978e+06	1.82075e+06	1.01148e+06	571268	3.19203e+06	2.93598e+06	1.6677e+06	935496	1.28464e+06	1.19161e+06	1.02714e+06	1.17993e+06	4.782e+06	4.36047e+06	843779	1.73027e+06	1.61051	0.687518	0.0465716	0.7
Com_95098_pos	J147	C18 H17 F3 N2 O2	350.124	11.796	351.131	585058	435341	784753	1.65003e+06	700818	465015	676848	491502	355429	818445	968351	1.85602e+06	1.67381e+06	1.58721e+06	418500	935087	1.94762e+06	2.14751e+06	925385	3.86526e+06	427314	401027	1.00469e+06	2.36558e+06	431790	535862	329465	781545	780741	444444	742023	550718	820911	520753	366031	693968	615576	1.20359e+06	660966	939076	1.59331	0.672029	0.0466709	0.665
Com_484_pos	Phenethylamine	C8 H11 N	121.089	6.343	122.097	1.42586e+08	1.39736e+07	8.33125e+06	1.47247e+07	1.76684e+07	1.4909e+07	1.8326e+07	3.44812e+07	4.3793e+08	4.75473e+08	1.18016e+08	1.332e+07	8.83179e+06	1.35393e+08	5.87811e+07	1.02323e+08	1.39056e+08	5.01831e+07	9.76963e+06	8.30256e+06	1.77586e+07	1.33234e+08	1.30227e+07	1.89695e+08	1.12043e+07	3.43869e+07	1.12123e+07	1.35191e+08	2.52739e+09	2.03663e+08	3.43919e+08	2.45725e+08	3.89184e+08	6.12141e+07	2.28937e+09	5.74684e+07	1.41871e+07	2.00697e+08	3.32512e+07	3.26323e+08	0.251776	-1.98979	0.0467388	0.67
Com_89891_pos	Obacunoic acid	C26 H32 O8	472.208	8.3	473.215	501511	1.46914e+06	245340	529255	526806	401766	145586	304488	215924	387625	511025	1.05119e+06	196292	3.07037e+06	1.55412e+06	519434	460363	766219	1.78924e+06	4.03311e+06	445623	325260	904822	953605	363669	236599	267320	527561	505460	196307	200250	158775	430205	369981	128900	228257	250418	1.17245e+06	1.28878e+06	177716	2.04543	1.03241	0.0473421	0.68
Com_23573_pos	1-[(5-methyl-3-phenyl-4-isoxazolyl)methyl]piperidine	C16 H20 N2 O	256.158	13.924	257.165	1.78532e+06	1.80952e+06	3.41629e+06	5.80959e+06	2.12042e+06	6.7201e+06	3.52871e+06	5.6802e+06	2.17363e+06	687804	1.28644e+06	6.98191e+06	2.60486e+06	3.02658e+07	2.2461e+06	1.9272e+06	858571	2.14935e+06	3.48997e+06	5.88807e+06	1.01678e+06	1.52335e+06	2.42654e+06	1.32142e+07	1.12781e+06	1.12592e+06	1.21596e+06	2.08579e+06	1.67636e+06	2.09884e+06	4.90385e+06	1.64643e+06	1.13146e+06	1.95939e+06	470651	1.60779e+06	3.48907e+06	1.96473e+06	2.63578e+06	1.02922e+06	1.89101	0.919154	0.0476165	0.715
Com_55697_pos	6,6-dimethyl-4-piperidino-5,6-dihydro-2H-thiine-2-thione	C12 H19 N S2	241.095	6.204	242.103	983015	4.24065e+06	987347	1.83368e+06	1.29497e+07	920055	539037	1.04804e+07	1.03835e+06	1.10376e+06	276633	1.26206e+06	769941	430410	346742	722885	462567	1.0887e+06	540766	657411	339982	1.35373e+06	993979	696591	616404	316944	755149	962968	691946	350673	1.19499e+06	1.09686e+06	600593	1.00404e+06	196679	840927	629674	848542	245359	349225	2.95586	1.56358	0.0477339	0.6425
Com_15330_pos	S-Methyl-L-cysteine	C4 H9 N O2 S	135.036	1.529	136.043	3.3371e+06	3.24449e+06	3.64453e+06	8.66211e+06	4.23402e+06	3.33078e+06	4.27215e+06	3.35158e+06	8.62804e+06	3.82502e+06	8.975e+06	8.89781e+06	1.8555e+07	3.30697e+06	2.74017e+06	5.082e+06	3.23567e+07	2.41403e+07	2.27651e+06	8.4732e+06	1.05926e+07	6.179e+06	3.88626e+06	7.37947e+06	5.65954e+06	6.70809e+06	4.61694e+06	4.49239e+07	1.41036e+07	1.69772e+07	4.41266e+06	5.53372e+07	5.35462e+06	3.45622e+06	2.1883e+07	1.05336e+07	6.61063e+06	3.35632e+07	3.29369e+06	4.24075e+07	0.524016	-0.932317	0.0478655	0.6975
Com_7111_pos	Ranolazine	C24 H33 N3 O4	405.26	11.771	406.267	2.54243e+07	1.77992e+06	3.36272e+06	1.2755e+06	1.58756e+06	2.39128e+06	1.91407e+07	6.65944e+06	1.38651e+06	3.51569e+07	2.68441e+06	1.31351e+06	1.94737e+06	4.17804e+07	1.00945e+06	5.54001e+06	696231	1.20581e+06	4.26603e+06	5.69525e+06	2.51923e+06	7.40623e+06	1.25185e+06	1.58328e+07	1.21128e+06	4.45089e+06	1.18358e+07	1.44968e+07	9.80734e+06	3.06632e+06	1.3054e+07	1.44095e+08	9.60698e+06	3.60912e+06	1.22214e+07	1.4611e+07	1.49658e+06	4.68982e+06	2.7274e+07	5.28486e+07	0.462325	-1.11302	0.0479319	0.6825
Com_9344_pos	1-(4-benzylpiperazino)-2-(pyridin-2-ylamino)propan-1-one	C19 H24 N4 O	346.174	1.351	347.182	3.46179e+07	5.42641e+07	5.13055e+07	6.17058e+06	2.21337e+07	1.72766e+08	2.49805e+07	7.28782e+06	7.74872e+06	2.56207e+06	1.597e+06	3.81013e+07	2.15413e+06	7.0719e+06	1.62977e+07	8.76155e+06	3.57878e+06	2.71013e+07	1.48871e+07	4.30377e+06	3.09421e+06	5.63459e+07	1.00359e+07	1.32874e+07	5.5806e+06	1.8652e+06	1.23345e+07	6.18152e+06	2.35391e+06	2.50735e+06	1.11086e+07	4.92369e+06	1.09089e+07	1.16112e+07	1.592e+06	6.82303e+06	8.51762e+06	8.46255e+06	3.45345e+06	3.97602e+06	2.74482	1.45671	0.0491615	0.665
Com_86349_pos	HRH	C18 H28 N10 O4	448.231	10.759	449.238	607394	408097	312301	229243	370672	324313	856816	1.35964e+06	805193	625662	343290	307391	963772	417722	242957	483558	199720	187474	274876	879556	599886	589072	682331	698854	1.85237e+06	1.37467e+06	302513	481813	1.56766e+06	1.1104e+06	366390	3.43272e+06	199032	1.54041e+06	282872	311627	672926	744028	655393	253501	0.57565	-0.796735	0.0494606	0.655
Com_5080_pos	D-Glucuronic acid	C6 H10 O7	194.043	1.444	195.05	1.39529e+06	2.27582e+06	1.4538e+07	1.72177e+07	1.03191e+07	1.07573e+08	727684	9.85368e+06	5.81934e+06	4.57433e+06	2.47329e+06	1.14013e+07	6.50429e+06	5.25519e+06	2.99662e+06	1.41062e+07	3.3432e+06	4.8862e+06	1.0525e+08	1.1024e+07	3.25977e+08	5.98685e+07	4.25997e+06	4.11113e+07	1.75439e+08	3.14183e+07	1.20063e+07	1.7745e+08	9.54364e+07	1.08733e+08	8.12905e+06	6.8796e+06	2.78271e+06	6.03824e+06	978217	1.67541e+07	2.01527e+07	1.14318e+07	1.30428e+07	1.0464e+06	0.305231	-1.71203	0.0496647	0.69
Com_24462_neg	Prostaglandin F1汐	C20 H36 O5	356.257	11.361	355.249	3.27189e+06	2.5036e+06	3.75009e+06	6.1435e+06	6.38968e+06	4.29931e+06	5.49024e+06	3.89196e+06	1.78789e+06	1.53421e+06	3.66741e+06	4.37148e+06	2.72698e+06	2.66921e+06	669967	2.66829e+06	588027	3.33567e+06	3.24531e+06	4.18312e+06	3.32076e+06	9.20418e+06	5.14517e+06	4.29501e+06	1.95693e+06	5.81699e+06	1.1367e+07	1.04256e+07	2.00721e+06	1.46686e+06	5.35176e+06	2.87932e+06	1.84797e+06	6.19608e+06	2.33332e+06	1.19528e+07	7.08074e+06	4.58564e+06	4.14576e+06	3.25429e+06	0.642126	-0.639071	0.0498703	0.655
TableS4: ID, metabolite ID; Name, metabolite description; Formula, molecular formula of the metabolite;Molecular Weight, relative molecular weight of the metabolite; RT [min], retention time; m/z, mass-to-charge ratio; FC, comparison of pairwise difference multiples; log2FC, log2 value for comparing pairs of difference multiples;pvalue, comparison to significance p-value;AUC, area of subject work…
[truncated: 2 more columns]
