# Supplementary material for: Combining fecal microbiome and metabolomics reveals diagnostic biomarkers for esophageal squamous cell carcinoma
Source: Microbiol Spectr. 2024 Mar 18;12(5):e04012-23. doi: 10.1128/spectrum.04012-23 (PMC11064534; doi:10.1128/spectrum.04012-23)
Supplement: Table S5 — Correlation analysis of differential metabolites. [file spectrum.04012-23-s0006.xlsx]

## Sheet: T.vs.N_all_corr
Supplementary TableS5:Correlation analysis of differential metabolites
corr	23-Nordeoxycholic acid	(2E)-N-(4-acetamidobutyl)-3-(4-hydroxy-3-methoxyphenyl)prop-2-enamide	Phenylethanolamine	1-[2-(2,5-dimethyl-1H-pyrrol-1-yl)-4-nitrophenyl]-1H-imidazole	2-piperidino-6-(2-thienyl)-4-(trifluoromethyl)nicotinonitrile	N1-[4-hydroxy-6-(methoxymethyl)pyrimidin-2-yl]acetamide	Despropionyl p-fluoro fentanyl	Guanosine monophosphate (GMP)	19(R)-hydroxy Prostaglandin E1	N-Oleoyl Glycine	13,14-dihydro-15-keto Prostaglandin E2	2-Phenylpropionic acid	1-(4-methyl-2-morpholino-1,3-thiazol-5-yl)ethan-1-one	DL-2-(acetylamino)-3-phenylpropanoic acid	alprazolam-d5	FAHFA (2:0/22:1)	Adipic acid	1,5-diphenyl-1H-1,2,4-triazole-3-thiol	3,3-dimethyl-2-morpholino-2,3-dihydrobenzo[b]furan-5-ol	N1-(2,3-dihydro-1,4-benzodioxin-6-yl)acetamide	Spectinomycin	Quinolinic acid	Diosgenin	1-Naphthol	8-Aminooctanoic acid	13-HPODE	FAHFA (2:0/24:4)	2,6-Xylidine	3-[5-(benzylthio)-4-methyl-4H-1,2,4-triazol-3-yl]-5-oct-1-ynylpyridine	Nervonic acid	Leukotriene E4	Anandamide (AEA)	5,6-dimethyl-3-[5-(trifluoromethyl)pyridin-2-yl]-1,2,4-triazine	N-METHYL (-)EPHEDRINE	2-(2,6-dimethoxyphenyl)-5,6-dimethoxy-4H-chromen-4-one	3,4-Dihydroxyphenylpropionic acid	3-Coumaric acid	2-[(3S)-1-(1H-Indol-3-ylmethyl)-3-pyrrolidinyl]-1H-benzimidazole	1-[(4-chlorobenzyl)sulfonyl]azepane	D-未-Tocopherol	4-Butylresorcinol	N-Desmethyl sildenafil	4-morpholino-3-nitrobenzene-1-sulfonamide	MAG (18:3)	N1-phenyl-N1-[2-(2-pyridyl)ethyl]-5-methyl-2-nitrobenzamide	Indole-3-acetic acid	Guanidineacetic acid	8-{[4-(1H-pyrrol-1-yl)piperidino]sulfonyl}quinoline	4-(Diethylamino)salicylaldehyde
23-Nordeoxycholic acid	1	-0.282682	-0.318607	-0.316591	-0.291582	0.409625	-0.300593	0.231071	-0.131635	-0.325259	-0.256981	0.356038	-0.300091	0.0515848	-0.439997	-0.320941	-0.32032	-0.254762	0.0326914	0.262087	-0.26621	-0.226844	-0.204707	0.42274	-0.150104	-0.10049	-0.208632	0.514577	0.386378	0.0617594	0.189183	-0.175699	-0.324916	-0.215091	0.27089	0.0461052	-0.0103789	-0.100812	0.372374	-0.185861	-0.290093	-0.212991	0.136747	0.65993	0.312137	-0.190598	0.139399	0.26195	-0.251064
(2E)-N-(4-acetamidobutyl)-3-(4-hydroxy-3-methoxyphenyl)prop-2-enamide	-0.282682	1	0.721133	0.143524	0.362314	-0.245654	0.143229	0.0387896	0.148853	0.111626	0.486181	-0.310572	0.138792	-0.29203	0.25186	0.246433	0.299208	0.841383	-0.220714	-0.128036	0.0955501	0.530351	0.0445675	-0.147582	0.205242	0.131269	0.220415	-0.103728	-0.330076	-0.246105	-0.241885	0.0785528	0.0478712	-0.00277863	-0.304443	-0.334467	0.0599113	0.000867729	-0.253788	0.0579349	0.383104	0.396784	-0.149484	-0.26693	-0.263536	0.764234	0.111956	-0.0591295	0.0626437
Phenylethanolamine	-0.318607	0.721133	1	0.361799	0.656082	-0.343075	0.311665	-0.113419	0.106479	0.319495	0.676876	-0.227594	0.577756	-0.300272	0.403556	0.289347	0.710674	0.808566	-0.259057	-0.110969	0.0330691	0.687156	0.128298	-0.219379	0.36163	0.0769047	0.309293	-0.137672	-0.36721	-0.238947	-0.146571	0.117126	0.272965	0.125066	-0.386296	-0.340991	-0.0801727	0.083288	-0.305416	0.155239	0.38599	0.280848	-0.286071	-0.307742	-0.392006	0.651682	0.0981409	-0.119437	0.207009
1-[2-(2,5-dimethyl-1H-pyrrol-1-yl)-4-nitrophenyl]-1H-imidazole	-0.316591	0.143524	0.361799	1	0.387325	-0.239019	0.737961	-0.290821	0.295675	0.344919	0.246904	-0.376948	0.731354	-0.118653	0.513461	0.319195	0.406063	0.16349	-0.276553	-0.0310899	0.301592	0.46367	0.458306	-0.144288	0.527209	0.297845	0.179662	-0.107573	-0.173836	-0.326984	-0.199032	0.499743	0.71772	0.42567	-0.216522	-0.00878538	-0.203868	0.0483001	-0.254577	0.52229	0.232907	0.057026	-0.2011	-0.275893	-0.218814	0.18501	-0.0910855	0.0330391	0.586694
2-piperidino-6-(2-thienyl)-4-(trifluoromethyl)nicotinonitrile	-0.291582	0.362314	0.656082	0.387325	1	-0.293875	0.266183	-0.250703	0.345065	0.381263	0.603162	-0.193717	0.521016	-0.232048	0.334606	0.492311	0.579435	0.438763	-0.173055	-0.0918629	0.0404156	0.511693	0.0330015	-0.148721	0.411898	0.353174	0.406525	-0.124381	-0.275553	-0.033153	-0.108622	0.0150196	0.299465	0.0471269	-0.28108	-0.306935	0.00137165	0.0582313	-0.292943	0.0592813	0.167823	0.432768	-0.301978	-0.262171	-0.373596	0.201617	0.269368	-0.26117	0.176502
N1-[4-hydroxy-6-(methoxymethyl)pyrimidin-2-yl]acetamide	0.409625	-0.245654	-0.343075	-0.239019	-0.293875	1	-0.265539	0.0661002	-0.293345	-0.0982192	-0.275698	0.105212	-0.27438	0.0201825	-0.197112	-0.3435	-0.280304	-0.313222	0.0783792	0.0134017	-0.235755	-0.212124	0.01098	0.192282	-0.162573	-0.294638	-0.276649	0.170284	0.177968	0.239482	0.101414	0.00994054	-0.152059	-0.0331349	0.701986	0.201206	-0.00875241	-0.199469	0.240751	-0.0120779	-0.289302	-0.281892	0.319117	0.211718	0.0470395	-0.22185	-0.0163439	0.0565366	-0.181495
Despropionyl p-fluoro fentanyl	-0.300593	0.143229	0.311665	0.737961	0.266183	-0.265539	1	-0.396404	0.27023	0.2611	0.350009	-0.270856	0.518402	-0.238681	0.559812	0.275352	0.477115	0.200277	-0.255671	-0.0220514	0.672338	0.562922	0.348447	-0.0539392	0.456151	0.274551	0.532603	-0.0949192	-0.159035	-0.260521	-0.29971	0.413761	0.617479	0.401265	-0.327382	-0.0475733	-0.268081	0.239866	-0.31486	0.438927	0.446937	-0.00939599	-0.163218	-0.27196	-0.195253	0.0912444	-0.0183327	0.0570277	0.673027
Guanosine monophosphate (GMP)	0.231071	0.0387896	-0.113419	-0.290821	-0.250703	0.0661002	-0.396404	1	-0.255949	-0.294567	-0.204328	0.405737	-0.250778	0.281112	-0.267418	-0.189409	-0.342719	-0.14267	0.0231558	-0.0802453	-0.23733	-0.213544	-0.239933	0.0799703	-0.316117	-0.255958	-0.212946	-0.018265	0.118118	-0.0735234	0.306406	-0.220573	-0.219858	-0.230699	0.231838	0.313506	0.313196	-0.178303	0.27891	-0.204887	-0.233916	-0.00554824	0.224097	0.00727908	0.0769082	-0.108388	0.0275331	0.165914	-0.270452
19(R)-hydroxy Prostaglandin E1	-0.131635	0.148853	0.106479	0.295675	0.345065	-0.293345	0.27023	-0.255949	1	0.0893096	0.0207326	-0.233632	0.058766	-0.112999	0.271086	0.502431	0.126449	0.111893	-0.187001	-0.0960315	0.282733	0.258187	0.191014	-0.166592	0.435762	0.990547	0.436779	-0.114708	-0.132704	-0.0779353	-0.199108	0.271428	0.104335	0.108886	-0.239127	-0.227222	-0.176966	0.289326	-0.182085	0.244131	-0.00657069	0.191303	-0.0447197	-0.178273	-0.107978	-0.00154972	-0.111985	-0.0422647	0.0202984
N-Oleoyl Glycine	-0.325259	0.111626	0.319495	0.344919	0.381263	-0.0982192	0.2611	-0.294567	0.0893096	1	0.366052	-0.153744	0.386403	-0.232717	0.252553	0.425243	0.363606	0.241582	-0.169672	-0.267539	0.186361	0.339768	0.0364616	-0.227816	0.312134	0.0461438	0.242324	-0.343211	-0.323657	-0.198164	-0.24954	0.0135595	0.417108	0.0299603	-0.162006	-0.141229	-0.342832	0.110133	-0.288116	0.034425	0.353008	0.173793	-0.358693	-0.282697	-0.316263	0.0585579	-0.222314	-0.207217	0.283599
13,14-dihydro-15-keto Prostaglandin E2	-0.256981	0.486181	0.676876	0.246904	0.603162	-0.275698	0.350009	-0.204328	0.0207326	0.366052	1	-0.244848	0.418068	-0.341663	0.302777	0.102205	0.595927	0.584683	-0.207144	-0.156803	0.0480151	0.417908	0.120843	-0.127866	0.325901	-0.00283044	0.234958	-0.208939	-0.298004	-0.136492	-0.180145	0.109709	0.21843	0.119788	-0.379013	-0.265172	-0.118339	0.00414974	-0.333986	0.134169	0.305111	0.436628	-0.309999	-0.211763	-0.314602	0.215555	0.447988	-0.231821	0.308205
2-Phenylpropionic acid	0.356038	-0.310572	-0.227594	-0.376948	-0.193717	0.105212	-0.270856	0.405737	-0.233632	-0.153744	-0.244848	1	-0.242904	0.174191	-0.39907	-0.2177	-0.178556	-0.202946	0.0709117	0.149003	-0.115328	-0.19951	-0.435941	0.0949815	-0.397099	-0.233945	-0.030107	0.0466732	0.449014	0.085261	0.58758	-0.443223	-0.121965	-0.362753	0.346353	0.191419	0.0520521	0.143629	0.560519	-0.412853	0.0262167	-0.127989	0.0687928	0.053252	0.36746	-0.174664	0.0559158	0.260337	-0.285177
1-(4-methyl-2-morpholino-1,3-thiazol-5-yl)ethan-1-one	-0.300091	0.138792	0.577756	0.731354	0.521016	-0.27438	0.518402	-0.250778	0.058766	0.386403	0.418068	-0.242904	1	0.00331707	0.444333	0.222464	0.526425	0.247008	-0.261562	-0.123963	0.037763	0.590998	0.441406	-0.204803	0.528802	0.0446363	0.0617629	-0.194756	-0.306267	-0.208835	-0.0802734	0.417236	0.69415	0.412594	-0.282396	-0.0700898	-0.169896	0.0475812	-0.336556	0.464129	0.247494	0.0430583	-0.236656	-0.204083	-0.314295	0.219831	-0.0442365	0.0373684	0.482211
DL-2-(acetylamino)-3-phenylpropanoic acid	0.0515848	-0.29203	-0.300272	-0.118653	-0.232048	0.0201825	-0.238681	0.281112	-0.112999	-0.232717	-0.341663	0.174191	0.00331707	1	-0.135935	-0.253105	-0.439794	-0.333293	0.195142	0.133272	-0.319215	-0.277099	0.0761558	0.0149742	-0.266527	-0.0830643	-0.234354	0.0627421	0.104984	-0.105063	0.180033	0.029821	-0.0672454	0.0957109	0.171492	0.508894	-0.0856698	-0.237119	0.265901	0.0228128	-0.315341	-0.254875	0.0502402	0.0831861	0.237182	-0.218684	0.0500931	0.169587	-0.165168
alprazolam-d5	-0.439997	0.25186	0.403556	0.513461	0.334606	-0.197112	0.559812	-0.267418	0.271086	0.252553	0.302777	-0.39907	0.444333	-0.135935	1	0.236529	0.488692	0.185109	-0.138831	-0.205476	0.39204	0.480923	0.297292	-0.109465	0.394354	0.28228	0.205247	-0.265392	-0.354053	-0.206138	-0.245963	0.307533	0.362954	0.246695	-0.339397	-0.0525056	-0.0544878	0.169767	-0.360402	0.328088	0.211197	0.0315174	-0.0719236	-0.373193	-0.267832	0.248344	-0.180425	-0.0453897	0.594446
FAHFA (2:0/22:1)	-0.320941	0.246433	0.289347	0.319195	0.492311	-0.3435	0.275352	-0.189409	0.502431	0.425243	0.102205	-0.2177	0.222464	-0.253105	0.236529	1	0.254728	0.252451	-0.237554	-0.247887	0.305342	0.416024	0.00155373	-0.176357	0.256532	0.496635	0.51453	-0.300154	-0.302525	0.033906	-0.260793	0.027835	0.135462	0.015165	-0.224055	-0.23611	-0.189358	0.117007	-0.420226	0.0370034	0.322656	0.195622	-0.227259	-0.216395	-0.346355	0.0886585	-0.309351	-0.127361	0.197624
Adipic acid	-0.32032	0.299208	0.710674	0.406063	0.579435	-0.280304	0.477115	-0.342719	0.126449	0.363606	0.595927	-0.178556	0.526425	-0.439794	0.488692	0.254728	1	0.424153	-0.249391	-0.0878577	0.272086	0.642026	0.206061	-0.189156	0.43805	0.0898266	0.334157	-0.126332	-0.397828	-0.0477177	-0.12017	0.193454	0.291759	0.236053	-0.436385	-0.331091	0.00351262	0.345113	-0.384763	0.239578	0.351829	0.188373	-0.380977	-0.304607	-0.374188	0.314749	-0.0543029	-0.0587893	0.477724
1,5-diphenyl-1H-1,2,4-triazole-3-thiol	-0.254762	0.841383	0.808566	0.16349	0.438763	-0.313222	0.200277	-0.14267	0.111893	0.241582	0.584683	-0.202946	0.247008	-0.333293	0.185109	0.252451	0.424153	1	-0.256577	-0.0370524	0.00124672	0.471918	0.0605367	-0.191529	0.239418	0.0839352	0.287209	-0.0984185	-0.316854	-0.226763	-0.174331	0.0707435	0.176471	0.084588	-0.291677	-0.307087	-0.0944818	0.0482395	-0.216426	0.076507	0.535232	0.252442	-0.220044	-0.273165	-0.352072	0.783705	0.0959618	-0.146057	0.0387364
3,3-dimethyl-2-morpholino-2,3-dihydrobenzo[b]furan-5-ol	0.0326914	-0.220714	-0.259057	-0.276553	-0.173055	0.0783792	-0.255671	0.0231558	-0.187001	-0.169672	-0.207144	0.0709117	-0.261562	0.195142	-0.138831	-0.237554	-0.249391	-0.256577	1	-0.0528607	-0.166695	-0.241672	-0.201018	0.0870621	-0.221639	-0.162231	-0.143147	-0.0695879	0.0103917	0.138625	0.0347811	-0.212295	-0.252773	-0.210616	0.117885	0.0221704	-0.0382643	-0.111448	0.474785	-0.216617	-0.175852	-0.153505	0.0220487	0.300321	0.284322	-0.163096	0.0525797	-0.152005	-0.171343
N1-(2,3-dihydro-1,4-benzodioxin-6-yl)acetamide	0.262087	-0.128036	-0.110969	-0.0310899	-0.0918629	0.0134017	-0.0220514	-0.0802453	-0.0960315	-0.267539	-0.156803	0.149003	-0.123963	0.133272	-0.205476	-0.247887	-0.0878577	-0.0370524	-0.0528607	1	-0.137139	-0.124867	-0.165848	-0.00279535	-0.10417	-0.0704242	-0.0964462	0.829845	0.203087	0.147961	0.0761833	-0.146644	-0.15515	-0.138643	-0.0127402	0.0865469	0.174147	-0.071971	0.263703	-0.154753	-0.0595538	-0.186692	0.135336	0.024543	0.0296316	-0.0421472	0.314627	0.153595	-0.174636
Spectinomycin	-0.26621	0.0955501	0.0330691	0.301592	0.0404156	-0.235755	0.672338	-0.23733	0.282733	0.186361	0.0480151	-0.115328	0.037763	-0.319215	0.39204	0.305342	0.272086	0.00124672	-0.166695	-0.137139	1	0.304759	0.0269718	-0.123784	0.0821822	0.280785	0.648384	-0.101166	-0.24486	-0.203359	-0.268043	0.0971265	0.277434	0.139173	-0.269376	-0.078463	-0.124189	0.497175	-0.270466	0.0871862	0.347709	0.257248	-0.223943	-0.188148	-0.220024	0.0407579	-0.231173	-0.066315	0.449759
Quinolinic acid	-0.226844	0.530351	0.687156	0.46367	0.511693	-0.212124	0.562922	-0.213544	0.258187	0.339768	0.417908	-0.19951	0.590998	-0.277099	0.480923	0.416024	0.642026	0.471918	-0.241672	-0.124867	0.304759	1	0.257932	-0.180521	0.559513	0.248436	0.421607	-0.137567	-0.358658	-0.146174	-0.264443	0.293145	0.36745	0.17012	-0.373455	-0.337984	-0.135039	0.202235	-0.379678	0.31077	0.435042	0.0431131	-0.232612	-0.205346	-0.279368	0.382115	-0.163113	0.0275819	0.44038
Diosgenin	-0.204707	0.0445675	0.128298	0.458306	0.0330015	0.01098	0.348447	-0.239933	0.191014	0.0364616	0.120843	-0.435941	0.441406	0.0761558	0.297292	0.00155373	0.206061	0.0605367	-0.201018	-0.165848	0.0269718	0.257932	1	-0.136807	0.533844	0.170837	-0.03648	-0.122227	-0.259477	-0.245032	-0.218837	0.966629	0.380868	0.924831	-0.188913	-0.213976	-0.21532	-0.0175742	-0.338501	0.971522	0.0777344	-0.231083	-0.206612	-0.159557	-0.26817	0.0769878	-0.285728	-0.237192	0.315606
1-Naphthol	0.42274	-0.147582	-0.219379	-0.144288	-0.148721	0.192282	-0.0539392	0.0799703	-0.166592	-0.227816	-0.127866	0.0949815	-0.204803	0.0149742	-0.109465	-0.176357	-0.189156	-0.191529	0.0870621	-0.00279535	-0.123784	-0.180521	-0.136807	1	-0.135285	-0.119151	-0.159575	0.0210617	0.579007	0.126722	0.0882291	-0.155433	-0.126212	-0.124842	0.183415	0.0405203	0.0916367	-0.111765	0.230457	-0.147278	-0.145725	-0.181528	0.271364	0.0722345	0.442777	-0.123724	0.301391	0.197069	-0.117883
8-Aminooctanoic acid	-0.150104	0.205242	0.36163	0.527209	0.411898	-0.162573	0.456151	-0.316117	0.435762	0.312134	0.325901	-0.397099	0.528802	-0.266527	0.394354	0.256532	0.43805	0.239418	-0.221639	-0.10417	0.0821822	0.559513	0.533844	-0.135285	1	0.41074	0.063867	-0.101423	-0.220003	-0.242285	-0.254522	0.575935	0.328921	0.393612	-0.288949	-0.307781	-0.132955	0.0726161	-0.294693	0.597458	0.0988767	-0.0297148	-0.175969	-0.130626	-0.175659	0.111658	-0.0520933	-0.182593	0.278838
13-HPODE	-0.10049	0.131269	0.0769047	0.297845	0.353174	-0.294638	0.274551	-0.255958	0.990547	0.0461438	-0.00283044	-0.233945	0.0446363	-0.0830643	0.28228	0.496635	0.0898266	0.0839352	-0.162231	-0.0704242	0.280785	0.248436	0.170837	-0.119151	0.41074	1	0.431524	-0.0806703	-0.0861969	-0.0709592	-0.176229	0.249224	0.0924587	0.0882379	-0.234562	-0.178627	-0.169033	0.257135	-0.162062	0.223618	-0.0343927	0.186502	-0.0199254	-0.145723	-0.0682227	-0.0237146	-0.0794985	-0.012826	0.0503771
FAHFA (2:0/24:4)	-0.208632	0.220415	0.309293	0.179662	0.406525	-0.276649	0.532603	-0.212946	0.436779	0.242324	0.234958	-0.030107	0.0617629	-0.234354	0.205247	0.51453	0.334157	0.287209	-0.143147	-0.0964462	0.648384	0.421607	-0.03648	-0.159575	0.063867	0.431524	1	-0.085927	-0.24547	-0.0436109	-0.200244	0.0479591	0.204365	0.141019	-0.248543	-0.273651	-0.197312	0.193982	-0.277102	0.0506089	0.279074	0.135384	-0.275548	-0.188787	-0.308185	0.0341601	-0.114207	-0.163375	0.164773
2,6-Xylidine	0.514577	-0.103728	-0.137672	-0.107573	-0.124381	0.170284	-0.0949192	-0.018265	-0.114708	-0.343211	-0.208939	0.0466732	-0.194756	0.0627421	-0.265392	-0.300154	-0.126332	-0.0984185	-0.0695879	0.829845	-0.101166	-0.137567	-0.122227	0.0210617	-0.101423	-0.0806703	-0.085927	1	0.199171	0.0884957	0.0110784	-0.0753308	-0.195801	-0.0733893	-0.0291462	-0.00834035	0.220436	-0.0282255	0.167081	-0.0992687	-0.106136	-0.157823	0.0691586	0.355091	0.016889	-0.0389033	0.242739	0.119701	-0.222002
3-[5-(benzylthio)-4-methyl-4H-1,2,4-triazol-3-yl]-5-oct-1-ynylpyridine	0.386378	-0.330076	-0.36721	-0.173836	-0.275553	0.177968	-0.159035	0.118118	-0.132704	-0.323657	-0.298004	0.449014	-0.306267	0.104984	-0.354053	-0.302525	-0.397828	-0.316854	0.0103917	0.203087	-0.24486	-0.358658	-0.259477	0.579007	-0.220003	-0.0861969	-0.24547	0.199171	1	0.0629359	0.205291	-0.244977	-0.160053	-0.260325	0.375705	0.187115	-0.00755574	-0.150935	0.507805	-0.21912	-0.223835	-0.24074	0.423454	0.168755	0.811528	-0.240797	0.290819	0.239682	-0.268424
Nervonic acid	0.0617594	-0.246105	-0.238947	-0.326984	-0.033153	0.239482	-0.260521	-0.0735234	-0.0779353	-0.198164	-0.136492	0.085261	-0.208835	-0.105063	-0.206138	0.033906	-0.0477177	-0.226763	0.138625	0.147961	-0.203359	-0.146174	-0.245032	0.126722	-0.242285	-0.0709592	-0.0436109	0.0884957	0.0629359	1	0.0941852	-0.268023	-0.242974	-0.252935	0.165597	0.0431146	0.11461	-0.077667	-0.0623813	-0.292813	-0.150421	-0.221736	0.129519	0.195388	-0.0122366	-0.228897	0.121565	0.3235	-0.101986
Leukotriene E4	0.189183	-0.241885	-0.146571	-0.199032	-0.108622	0.101414	-0.29971	0.306406	-0.199108	-0.24954	-0.180145	0.58758	-0.0802734	0.180033	-0.245963	-0.260793	-0.12017	-0.174331	0.0347811	0.0761833	-0.268043	-0.264443	-0.218837	0.0882291	-0.254522	-0.176229	-0.200244	0.0110784	0.205291	0.0941852	1	-0.215411	-0.068437	-0.196658	0.345314	0.319781	0.377625	-0.1587	0.405842	-0.207372	-0.188437	-0.035389	-0.0605535	-0.0593388	0.137423	-0.149931	0.0689888	0.265206	-0.250072
Anandamide (AEA)	-0.175699	0.0785528	0.117126	0.499743	0.0150196	0.00994054	0.413761	-0.220573	0.271428	0.0135595	0.109709	-0.443223	0.417236	0.029821	0.307533	0.027835	0.193454	0.0707435	-0.212295	-0.146644	0.0971265	0.293145	0.966629	-0.155433	0.575935	0.249224	0.0479591	-0.0753308	-0.244977	-0.268023	-0.215411	1	0.397171	0.903602	-0.181189	-0.222751	-0.186209	-0.02529	-0.341321	0.988629	0.0598871	-0.226165	-0.193115	-0.154737	-0.244562	0.0858097	-0.285114	-0.214116	0.2753
5,6-dimethyl-3-[5-(trifluoromethyl)pyridin-2-yl]-1,2,4-triazine	-0.324916	0.0478712	0.272965	0.71772	0.299465	-0.152059	0.617479	-0.219858	0.104335	0.417108	0.21843	-0.121965	0.69415	-0.0672454	0.362954	0.135462	0.291759	0.176471	-0.252773	-0.15515	0.277434	0.36745	0.380868	-0.126212	0.328921	0.0924587	0.204365	-0.195801	-0.160053	-0.242974	-0.068437	0.397171	1	0.466046	-0.102149	-0.0699032	-0.159019	0.329321	-0.211506	0.42882	0.477776	0.0113379	-0.179552	-0.297568	-0.30779	0.135338	-0.0809203	0.0918751	0.37363
N-METHYL (-)EPHEDRINE	-0.215091	-0.00277863	0.125066	0.42567	0.0471269	-0.0331349	0.401265	-0.230699	0.108886	0.0299603	0.119788	-0.362753	0.412594	0.0957109	0.246695	0.015165	0.236053	0.084588	-0.210616	-0.138643	0.139173	0.17012	0.924831	-0.124842	0.393612	0.0882379	0.141019	-0.0733893	-0.260325	-0.252935	-0.196658	0.903602	0.466046	1	-0.216235	-0.232156	-0.194981	0.0296754	-0.315877	0.919605	0.152238	-0.227656	-0.278223	-0.177078	-0.325674	0.0615546	-0.281215	-0.231178	0.299339
2-(2,6-dimethoxyphenyl)-5,6-dimethoxy-4H-chromen-4-one	0.27089	-0.304443	-0.386296	-0.216522	-0.28108	0.701986	-0.327382	0.231838	-0.239127	-0.162006	-0.379013	0.346353	-0.282396	0.171492	-0.339397	-0.224055	-0.436385	-0.291677	0.117885	-0.0127402	-0.269376	-0.373455	-0.188913	0.183415	-0.288949	-0.234562	-0.248543	-0.0291462	0.375705	0.165597	0.345314	-0.181189	-0.102149	-0.216235	1	0.42058	0.0704199	-0.202675	0.432646	-0.17538	-0.274147	-0.210273	0.365095	0.162554	0.222861	-0.217304	0.00943104	0.0399331	-0.337893
3,4-Dihydroxyphenylpropionic acid	0.0461052	-0.334467	-0.340991	-0.00878538	-0.306935	0.201206	-0.0475733	0.313506	-0.227222	-0.141229	-0.265172	0.191419	-0.0700898	0.508894	-0.0525056	-0.23611	-0.331091	-0.307087	0.0221704	0.0865469	-0.078463	-0.337984	-0.213976	0.0405203	-0.307781	-0.178627	-0.273651	-0.00834035	0.187115	0.0431146	0.319781	-0.222751	-0.0699032	-0.232156	0.42058	1	-0.0171413	-0.202349	0.227156	-0.218918	-0.285207	-0.109942	0.271551	0.0447209	0.20815	-0.253699	0.0729319	0.293558	0.144552
3-Coumaric acid	-0.0103789	0.0599113	-0.0801727	-0.203868	0.00137165	-0.00875241	-0.268081	0.313196	-0.176966	-0.342832	-0.118339	0.0520521	-0.169896	-0.0856698	-0.0544878	-0.189358	0.00351262	-0.0944818	-0.0382643	0.174147	-0.124189	-0.135039	-0.21532	0.0916367	-0.132955	-0.169033	-0.197312	0.220436	-0.00755574	0.11461	0.377625	-0.186209	-0.159019	-0.194981	0.0704199	-0.0171413	1	-0.117854	0.0196237	-0.195973	-0.153835	-0.0315478	0.0947706	-0.0242028	-0.0456202	0.00688578	0.0278616	0.111098	-0.247197
2-[(3S)-1-(1H-Indol-3-ylmethyl)-3-pyrrolidinyl]-1H-benzimidazole	-0.100812	0.000867729	0.083288	0.0483001	0.0582313	-0.199469	0.239866	-0.178303	0.289326	0.110133	0.00414974	0.143629	0.0475812	-0.237119	0.169767	0.117007	0.345113	0.0482395	-0.111448	-0.071971	0.497175	0.202235	-0.0175742	-0.111765	0.0726161	0.257135	0.193982	-0.0282255	-0.150935	-0.077667	-0.1587	-0.02529	0.329321	0.0296754	-0.202675	-0.202349	-0.117854	1	-0.0988244	-0.0188606	0.440809	0.300548	-0.162925	-0.129524	-0.183842	0.0950678	-0.0924854	0.0306533	0.0868523
1-[(4-chlorobenzyl)sulfonyl]azepane	0.372374	-0.253788	-0.305416	-0.254577	-0.292943	0.240751	-0.31486	0.27891	-0.182085	-0.288116	-0.333986	0.560519	-0.336556	0.265901	-0.360402	-0.420226	-0.384763	-0.216426	0.474785	0.263703	-0.270466	-0.379678	-0.338501	0.230457	-0.294693	-0.162062	-0.277102	0.167081	0.507805	-0.0623813	0.405842	-0.341321	-0.211506	-0.315877	0.432646	0.227156	0.0196237	-0.0988244	1	-0.326867	-0.222589	-0.117438	0.152229	0.0984872	0.597641	-0.173058	0.11696	0.0950797	-0.269517
D-未-Tocopherol	-0.185861	0.0579349	0.155239	0.52229	0.0592813	-0.0120779	0.438927	-0.204887	0.244131	0.034425	0.134169	-0.412853	0.464129	0.0228128	0.328088	0.0370034	0.239578	0.076507	-0.216617	-0.154753	0.0871862	0.31077	0.971522	-0.147278	0.597458	0.223618	0.0506089	-0.0992687	-0.21912	-0.292813	-0.207372	0.988629	0.42882	0.919605	-0.17538	-0.218918	-0.195973	-0.0188606	-0.326867	1	0.0795756	-0.233284	-0.184417	-0.166808	-0.242704	0.0731906	-0.281989	-0.212816	0.320247
4-Butylresorcinol	-0.290093	0.383104	0.38599	0.232907	0.167823	-0.289302	0.446937	-0.233916	-0.00657069	0.353008	0.305111	0.0262167	0.247494	-0.315341	0.211197	0.322656	0.351829	0.535232	-0.175852	-0.0595538	0.347709	0.435042	0.0777344	-0.145725	0.0988767	-0.0343927	0.279074	-0.106136	-0.223835	-0.150421	-0.188437	0.0598871	0.477776	0.152238	-0.274147	-0.285207	-0.153835	0.440809	-0.222589	0.0795756	1	0.0101556	-0.202269	-0.227625	-0.340722	0.44281	-0.163866	-0.0514783	0.2518
N-Desmethyl sildenafil	-0.212991	0.396784	0.280848	0.057026	0.432768	-0.281892	-0.00939599	-0.00554824	0.191303	0.173793	0.436628	-0.127989	0.0430583	-0.254875	0.0315174	0.195622	0.188373	0.252442	-0.153505	-0.186692	0.257248	0.0431131	-0.231083	-0.181528	-0.0297148	0.186502	0.135384	-0.157823	-0.24074	-0.221736	-0.035389	-0.226165	0.0113379	-0.227656	-0.210273	-0.109942	-0.0315478	0.300548	-0.117438	-0.233284	0.0101556	1	-0.213295	-0.247306	-0.199506	0.148062	0.35644	-0.190796	0.0522215
4-morpholino-3-nitrobenzene-1-sulfonamide	0.136747	-0.149484	-0.286071	-0.2011	-0.301978	0.319117	-0.163218	0.224097	-0.0447197	-0.358693	-0.309999	0.0687928	-0.236656	0.0502402	-0.0719236	-0.227259	-0.380977	-0.220044	0.0220487	0.135336	-0.223943	-0.232612	-0.206612	0.271364	-0.175969	-0.0199254	-0.275548	0.0691586	0.423454	0.129519	-0.0605535	-0.193115	-0.179552	-0.278223	0.365095	0.271551	0.0947706	-0.162925	0.152229	-0.184417	-0.202269	-0.213295	1	-0.0368629	0.251143	-0.121248	0.117151	0.24066	-0.21057
MAG (18:3)	0.65993	-0.26693	-0.307742	-0.275893	-0.262171	0.211718	-0.27196	0.00727908	-0.178273	-0.282697	-0.211763	0.053252	-0.204083	0.0831861	-0.373193	-0.216395	-0.304607	-0.273165	0.300321	0.024543	-0.188148	-0.205346	-0.159557	0.0722345	-0.130626	-0.145723	-0.188787	0.355091	0.168755	0.195388	-0.0593388	-0.154737	-0.297568	-0.177078	0.162554	0.0447209	-0.0242028	-0.129524	0.0984872	-0.166808	-0.227625	-0.247306	-0.0368629	1	0.278984	-0.141373	0.0160724	0.164966	-0.119523
N1-phenyl-N1-[2-(2-pyridyl)ethyl]-5-methyl-2-nitrobenzamide	0.312137	-0.263536	-0.392006	-0.218814	-0.373596	0.0470395	-0.195253	0.0769082	-0.107978	-0.316263	-0.314602	0.36746	-0.314295	0.237182	-0.267832	-0.346355	-0.374188	-0.352072	0.284322	0.0296316	-0.220024	-0.279368	-0.26817	0.442777	-0.175659	-0.0682227	-0.308185	0.016889	0.811528	-0.0122366	0.137423	-0.244562	-0.30779	-0.325674	0.222861	0.20815	-0.0456202	-0.183842	0.597641	-0.242704	-0.340722	-0.199506	0.251143	0.278984	1	-0.191692	0.139904	0.267999	-0.128158
Indole-3-acetic acid	-0.190598	0.764234	0.651682	0.18501	0.201617	-0.22185	0.0912444	-0.108388	-0.00154972	0.0585579	0.215555	-0.174664	0.219831	-0.218684	0.248344	0.0886585	0.314749	0.783705	-0.163096	-0.0421472	0.0407579	0.382115	0.0769878	-0.123724	0.111658	-0.0237146	0.0341601	-0.0389033	-0.240797	-0.228897	-0.149931	0.0858097	0.135338	0.0615546	-0.217304	-0.253699	0.00688578	0.0950678	-0.173058	0.0731906	0.44281	0.148062	-0.121248	-0.141373	-0.191692	1	-0.0918053	0.0333783	0.00659391
Guanidineacetic acid	0.139399	0.111956	0.0981409	-0.0910855	0.269368	-0.0163439	-0.0183327	0.0275331	-0.111985	-0.222314	0.447988	0.0559158	-0.0442365	0.0500931	-0.180425	-0.309351	-0.0543029	0.0959618	0.0525797	0.314627	-0.231173	-0.163113	-0.285728	0.301391	-0.0520933	-0.0794985	-0.114207	0.242739	0.290819	0.121565	0.0689888	-0.285114	-0.0809203	-0.281215	0.00943104	0.0729319	0.0278616	-0.0924854	0.11696	-0.281989	-0.163866	0.35644	0.117151	0.0160724	0.139904	-0.0918053	1	0.0861595	-0.199794
8-{[4-(1H-pyrrol-1-yl)piperidino]sulfonyl}quinoline	0.26195	-0.0591295	-0.119437	0.0330391	-0.26117	0.0565366	0.0570277	0.165914	-0.0422647	-0.207217	-0.231821	0.260337	0.0373684	0.169587	-0.0453897	-0.127361	-0.0587893	-0.146057	-0.152005	0.153595	-0.066315	0.0275819	-0.237192	0.197069	-0.182593	-0.012826	-0.163375	0.119701	0.239682	0.3235	0.265206	-0.214116	0.0918751	-0.231178	0.0399331	0.293558	0.111098	0.0306533	0.0950797	-0.212816	-0.0514783	-0.190796	0.24066	0.164966	0.267999	0.0333783	0.0861595	1	0.184016
4-(Diethylamino)salicylaldehyde	-0.251064	0.0626437	0.207009	0.586694	0.176502	-0.181495	0.673027	-0.270452	0.0202984	0.283599	0.308205	-0.285177	0.482211	-0.165168	0.594446	0.197624	0.477724	0.0387364	-0.171343	-0.174636	0.449759	0.44038	0.315606	-0.117883	0.278838	0.0503771	0.164773	-0.222002	-0.268424	-0.101986	-0.250072	0.2753	0.37363	0.299339	-0.337893	0.144552	-0.247197	0.0868523	-0.269517	0.320247	0.2518	0.0522215	-0.21057	-0.119523	-0.128158	0.00659391	-0.199794	0.184016	1
2-(1H-indol-3-yl)acetic acid	-0.15197	0.708392	0.513188	0.0934709	0.0587213	-0.168036	0.0113918	-0.087202	-0.0114753	-0.0311945	0.10463	-0.157806	0.0741086	-0.160334	0.19812	0.0158351	0.168607	0.728302	-0.12116	-0.0320132	-0.0168178	0.245626	0.0469354	-0.0687267	0.0306226	-0.0270351	-0.0390188	-0.0445491	-0.162748	-0.193626	-0.112939	0.0591862	0.0322498	0.0214147	-0.16242	-0.173022	0.00153324	0.0101468	-0.112273	0.0362165	0.376912	0.0718926	-0.0232213	-0.124289	-0.101907	0.973689	-0.106241	0.0700387	-0.0511382
Coproporphyrin III tetramethyl ester	0.0318399	0.256142	0.0525461	-0.175512	-0.160209	-0.103712	-0.273612	0.715582	-0.107433	-0.257883	-0.151009	0.139432	-0.167594	0.110858	-0.257906	-0.0731621	-0.214689	-0.00497783	-0.0725288	-0.0474044	-0.0874672	-0.0917773	-0.214741	0.0331456	-0.198815	-0.123329	-0.120422	0.0642427	0.0995665	-0.0918876	0.126416	-0.212924	-0.135614	-0.194547	-9.08223e-05	0.0254652	0.437223	-0.0222206	0.23946	-0.21071	-0.144333	0.155099	0.113616	-0.0478483	0.109658	0.000463231	0.0109814	0.209637	-0.231676
Debromohymenialdisine	-0.214915	0.388738	0.828591	0.238265	0.617466	-0.270084	0.298994	-0.198043	-0.016056	0.466573	0.807112	-0.0999901	0.563721	-0.332777	0.28796	0.204452	0.727024	0.588605	-0.157066	-0.116642	-0.00583695	0.541757	0.0903516	-0.163135	0.321587	-0.0495518	0.227303	-0.158456	-0.270959	-0.102763	-0.143498	0.0395992	0.257692	0.0873713	-0.319133	-0.299031	-0.18441	0.145093	-0.267435	0.0972099	0.424915	0.22449	-0.29715	-0.168778	-0.34371	0.324177	0.209509	-0.157963	0.260784
2-Thio-acetyl MAGE	-0.203044	0.280417	0.232863	0.172141	0.563175	-0.283641	0.300779	-0.209199	0.630684	0.315158	0.182412	-0.106772	0.0284167	-0.170157	0.214708	0.706772	0.171234	0.247374	-0.132821	-0.10108	0.467919	0.361323	-0.040963	-0.165083	0.126968	0.650566	0.829341	-0.105174	-0.236251	-0.0100203	-0.204796	0.0218463	0.103033	0.0364356	-0.20882	-0.272001	-0.19659	0.120399	-0.26421	0.0150916	0.142298	0.32965	-0.259553	-0.197487	-0.283204	0.00415743	-0.0817984	-0.208049	0.114775
Ciprostene	-0.103352	0.188498	0.145362	0.292434	0.0504093	0.0251686	0.222346	-0.152838	0.0256425	0.34098	0.108088	-0.232667	0.0189366	-0.161609	0.561415	0.0566259	0.0627214	0.199156	-0.141151	-0.071986	0.251318	0.0682107	0.00873077	-0.0788502	0.101559	0.0315274	0.0897789	-0.0151492	-0.169216	-0.226097	-0.149385	0.00992874	0.215964	-0.00817683	-0.0944803	0.0140025	-0.134991	0.0375443	-0.135213	0.00153136	0.163257	0.0387954	-0.151684	-0.0695083	-0.191965	0.252305	-0.166726	-0.157886	0.231566
methyl 2,5-dimethyl-1H-pyrrole-3-carboxylate	-0.185158	0.820552	0.728076	0.112992	0.230723	-0.266546	0.180596	-0.0471525	0.0490781	0.104807	0.415457	-0.172245	0.086309	-0.332305	0.223359	0.21592	0.376278	0.908716	-0.273661	0.0687723	0.0516118	0.423444	0.0737021	-0.148985	0.113997	0.0224804	0.229982	0.026813	-0.274528	-0.30528	-0.162175	0.0770388	0.0342737	0.0866739	-0.315093	-0.318156	-0.0308152	0.049339	-0.164726	0.0794244	0.560507	0.139052	-0.157076	-0.297603	-0.320514	0.791088	-0.0383829	-0.128952	0.0418955
6-O-Isobutyryl-alpha-D-glucopyranosyl alpha-D-glucopyranoside	0.259965	-0.216338	-0.30726	-0.31395	-0.292154	0.0681419	-0.431778	0.126221	-0.100472	-0.265381	-0.316727	0.21153	-0.289372	0.401265	-0.549286	-0.270311	-0.430448	-0.26719	0.130713	0.015448	-0.212343	-0.361751	-0.176435	0.128941	-0.293498	-0.065769	-0.228196	0.142106	0.346086	-0.0519654	0.333757	-0.226529	-0.292668	-0.16658	0.118338	0.179083	0.0291659	-0.143227	0.349645	-0.25051	-0.303796	0.00203641	0.00344607	0.316772	0.369882	-0.21043	0.0608312	0.12011	-0.334504
Lysops 22:5	0.192755	-0.397492	-0.353362	-0.0880524	-0.293499	0.325236	-0.241914	0.435462	-0.349453	0.0256273	-0.203452	0.440168	-0.155718	0.0666003	-0.0084542	-0.266832	-0.229375	-0.363658	-0.0628646	-0.000416341	-0.178242	-0.391999	-0.260495	0.145612	-0.265497	-0.344664	-0.363819	-0.0303172	0.37839	0.149894	0.341011	-0.264422	0.0645565	-0.236535	0.483494	0.446452	0.179173	-0.0693899	0.347918	-0.239915	-0.157141	-0.189237	0.295632	0.0453223	0.248707	-0.27809	-0.084747	0.195335	-0.035278
Nitrosoheptamethyleneimine	-0.168203	0.42512	0.490062	0.128365	0.0253568	-0.163469	0.227873	-0.239532	-0.00955509	0.111416	0.318282	-0.165315	0.226435	-0.186525	0.363914	0.0799658	0.444679	0.539088	-0.177348	0.0381932	0.0806803	0.356505	0.366754	-0.109503	0.189813	-0.0299735	-0.0506217	0.0450114	-0.203928	-0.192235	-0.1863	0.30663	0.120703	0.33205	-0.29987	-0.175406	-0.188833	0.330122	-0.164761	0.328872	0.62136	-0.0472493	-0.211031	-0.160988	-0.22138	0.503111	-0.190322	-0.0939744	0.31765
2-Phenylglycine	0.0490454	-0.0617644	-0.140194	-0.0967789	-0.239794	-0.0923593	-0.204246	0.612997	-0.225037	-0.316619	-0.211873	0.334284	-0.117992	0.395684	-0.17956	-0.207144	-0.271126	-0.22982	-0.073425	-0.0447131	-0.1182	-0.249005	-0.205954	0.124739	-0.304368	-0.185656	-0.227902	-0.0199862	0.242361	-0.0936543	0.605759	-0.225867	-0.0729849	-0.197357	0.155436	0.457216	0.382638	-0.138616	0.247336	-0.219082	-0.273553	0.0627164	0.0588542	-0.0234354	0.230233	-0.166459	0.124184	0.41256	-0.100339
Arachidic acid	0.12231	-0.232218	-0.273951	-0.176334	-0.210338	0.186365	-0.0514024	-0.163347	-0.0830703	-0.109283	-0.210648	0.0278786	-0.22805	0.0446819	-0.131508	-0.182597	-0.00068306	-0.252961	0.398849	0.309694	-0.143217	-0.111516	-0.0331117	0.153855	-0.0590627	-0.0731067	-0.103149	0.222288	0.056943	0.537542	-0.074012	-0.0706164	-0.170692	-0.0154229	-0.092057	-0.0807778	-0.118163	-0.0333023	0.172992	-0.0636411	-0.0878452	-0.340169	0.0112434	0.13902	0.146354	-0.219756	0.125402	0.393371	0.11564
Pyridoxal	-0.151615	0.171801	0.643817	0.427287	0.493019	-0.132938	0.15943	-0.124683	0.0127117	0.275064	0.192899	-0.106022	0.637648	-0.132952	0.348613	0.232149	0.561343	0.277864	-0.0909437	-0.0471471	-0.0847765	0.457211	0.166094	-0.0846369	0.42131	0.00637603	-0.0400095	-0.0701342	-0.138031	-0.100882	-0.019267	0.111096	0.217901	0.114588	-0.157062	-0.121999	-0.0956205	0.00326156	-0.118128	0.165109	0.0972306	-0.0490868	-0.144579	-0.115478	-0.183252	0.415396	-0.102767	-0.0218594	0.212735
Estrone sulfate	0.344959	-0.276427	-0.334321	-0.0849625	-0.264943	0.259991	-0.0967211	0.316884	-0.266048	-0.291991	-0.224811	0.365336	-0.265193	0.0278898	-0.102466	-0.316	-0.271782	-0.306777	0.202836	-0.0694712	-0.0362735	-0.31323	-0.232247	0.253212	-0.299951	-0.212601	-0.22913	-0.0621921	0.452884	-0.102662	0.250705	-0.232408	-0.163035	-0.247823	0.538468	0.405174	0.0174544	-0.16306	0.545412	-0.194018	-0.246681	-0.0453227	0.217369	0.214598	0.489521	-0.195276	0.0467863	0.0858613	0.166761
Milbemycin A3 oxime	-0.0244625	0.0661404	-0.140506	-0.218231	-0.258828	-0.0738144	-0.246074	0.579752	-0.146381	-0.253831	-0.203352	-0.0354609	-0.231002	0.411068	-0.245762	-0.1253	-0.3177	-0.132257	0.323761	-0.113776	-0.0792118	-0.2037	-0.219512	-0.0370386	-0.21159	-0.138898	-0.152286	-0.0344344	-0.0694276	-0.0140664	0.00466672	-0.229205	-0.249677	-0.208425	0.0828502	0.348343	0.237882	-0.151123	0.284866	-0.244313	-0.224219	0.0118145	0.10886	0.181442	0.146736	-0.112559	-0.00120965	0.146639	-0.110761
Lysopc 16:1	-0.178653	0.207309	0.298471	0.141325	0.44699	-0.265891	0.500059	-0.215409	0.446947	0.238637	0.184111	0.0215332	0.0519565	-0.206457	0.209207	0.535551	0.316148	0.280297	-0.147529	-0.0670994	0.619879	0.453868	-0.0891836	-0.154993	0.0522749	0.451512	0.971166	-0.0488645	-0.229227	-0.00996387	-0.193906	-0.0297766	0.216576	0.0757618	-0.249673	-0.26733	-0.190683	0.274227	-0.256134	-0.0170738	0.337352	0.125289	-0.271294	-0.166698	-0.314957	0.0239099	-0.109873	-0.124821	0.170587
N3-benzylphenanthro[9,10-e][1,2,4]triazin-3-amine	-0.122956	0.0586138	0.158786	0.150441	0.0886256	-0.216425	0.201166	-0.17168	0.456359	0.117836	0.0575594	-0.114554	0.0653	-0.229895	0.218085	0.243012	0.325364	0.0288821	-0.0768103	-0.0819433	0.508786	0.0858161	0.135091	-0.114738	0.155384	0.423911	0.37775	-0.0353064	-0.185023	-0.129137	-0.150846	0.219872	0.045843	0.198299	-0.187505	-0.201002	-0.130639	0.441033	-0.154626	0.187584	-0.0541649	0.300351	-0.177182	-0.149144	-0.142803	0.110659	-0.160572	-0.126455	0.0183693
Calcitriol	-0.169954	0.0685328	0.0942734	0.451389	0.0108335	0.00278563	0.382713	-0.178495	0.26681	0.00297128	0.12277	-0.390659	0.368511	0.022007	0.280916	0.00550267	0.190952	0.0566208	-0.208259	-0.155341	0.0715611	0.277521	0.970778	-0.124184	0.599381	0.248804	-0.000166789	-0.116496	-0.200354	-0.282349	-0.185115	0.971284	0.327753	0.886083	-0.196549	-0.205241	-0.185797	-0.0472946	-0.29536	0.975583	0.0631487	-0.227428	-0.144472	-0.177336	-0.206409	0.0475876	-0.272179	-0.214678	0.308825
3-benzyl-1-butyl-4-hydroxy-1,2-dihydroquinolin-2-one	0.0964551	-0.323766	-0.292386	-0.0394267	-0.280727	0.390678	-0.128784	0.24914	-0.220275	-0.164912	-0.346815	0.209648	-0.00541198	0.559855	-0.162021	-0.197389	-0.394809	-0.31173	0.0536379	0.124602	-0.261075	-0.290727	-0.160508	0.199565	-0.347551	-0.19264	-0.260931	0.0325909	0.315892	0.0678606	0.276438	-0.132011	0.0395534	-0.146061	0.582493	0.720048	0.00471956	-0.196165	0.180158	-0.125637	-0.284127	-0.237604	0.381778	0.00768723	0.197275	-0.212033	0.150327	0.337974	-0.192148
Neopterin	0.0225442	-0.113221	-0.0460113	0.000342692	-0.106057	-0.0256411	-0.112917	0.0688048	-0.0658745	-0.0404464	-0.12366	0.327875	0.0628498	0.0995069	-0.183783	-0.08842	-0.0453939	-0.0787818	-0.0406035	0.0259802	-0.144985	-0.154709	-0.154425	-0.0705438	-0.163531	-0.0513254	-0.0875196	-0.00600011	0.0385077	0.110514	0.767747	-0.152464	0.0757975	-0.148146	0.115396	0.279221	0.124262	-0.0727613	0.0662589	-0.154358	-0.0921062	0.0556551	-0.0960813	-0.0302387	-0.00857171	-0.0804684	0.0715343	0.424223	-0.0770435
Lithocholic Acid	-0.193739	0.313843	0.590708	0.169875	0.552884	-0.259071	0.367904	-0.34929	0.162762	0.553612	0.645504	-0.146027	0.34558	-0.390806	0.342921	0.372715	0.680068	0.495456	-0.285968	0.144439	0.258963	0.52596	0.0117739	-0.25919	0.295153	0.131716	0.49811	0.0931453	-0.415329	0.0513745	-0.232341	0.0192432	0.189761	0.0909255	-0.458283	-0.361114	-0.0392692	0.157231	-0.410179	0.0411495	0.480904	0.0973693	-0.372119	-0.179862	-0.502529	0.19591	0.00680187	-0.129178	0.290212
Ecgonine	-0.221443	0.317171	0.718884	0.130985	0.492998	-0.274838	0.30158	-0.210834	-0.0483647	0.378122	0.823217	-0.100484	0.424458	-0.324002	0.221928	0.13459	0.688326	0.541497	-0.163784	-0.0863736	0.0188474	0.46513	0.078454	-0.162499	0.202522	-0.0845947	0.283132	-0.12627	-0.254407	-0.0742053	-0.133996	0.034492	0.195266	0.106938	-0.336109	-0.285947	-0.161515	0.161183	-0.27401	0.0879623	0.454701	0.193661	-0.292203	-0.177639	-0.338438	0.165452	0.201494	-0.225028	0.257405
Taurocholic acid sodium salt hydrate	-0.0956313	0.266047	0.353421	0.280281	0.321987	0.100511	0.346231	-0.085138	0.181606	0.290788	0.418397	0.00346061	0.141709	-0.22818	0.360501	-0.00830721	0.181434	0.344387	-0.220435	0.0133024	0.141868	0.301822	0.106391	-0.157329	0.245415	0.165176	0.270735	-0.0227551	-0.0673903	-0.424257	-0.0486007	0.161564	0.356159	0.080886	0.0444319	-0.206294	-0.0916771	0.0784006	-0.0268882	0.164727	0.289166	0.069718	-0.113884	-0.321141	-0.242807	0.141152	0.181025	-0.33773	-0.0102607
D-Saccharic acid	0.293224	-0.216267	-0.243961	-0.237126	-0.196232	0.21428	-0.247123	0.269119	-0.204377	-0.201582	-0.203332	0.631348	-0.261998	0.0268992	-0.317523	-0.314022	-0.298089	-0.169597	0.0559671	0.103911	-0.215403	-0.312072	-0.207933	0.296871	-0.22597	-0.19872	-0.179352	0.0574362	0.658825	0.0285275	0.329214	-0.213985	-0.160725	-0.190401	0.327569	0.0994846	-0.00876935	-0.11926	0.706304	-0.207011	-0.175965	-0.117541	0.120926	-0.0707025	0.605103	-0.178611	0.0982504	-0.0325679	-0.219223
(+/-)8-HEPE	-0.216536	-0.0609963	-0.0386745	0.642888	-0.00640271	-0.0560801	0.444949	-0.112741	0.268076	0.0364986	-0.0266178	-0.329359	0.461495	0.140887	0.333454	-0.0696821	-0.0238095	-0.075296	-0.190372	-0.094624	0.0980881	0.12622	0.730591	-0.0853638	0.402984	0.265452	-0.0564205	-0.126779	-0.0392326	-0.292009	-0.155858	0.770438	0.656365	0.69898	-0.0790662	-0.0319555	-0.159842	0.016918	-0.157387	0.784235	0.0490988	-0.147018	-0.0105028	-0.235806	-0.103193	0.00959569	-0.161356	0.0169527	0.310462
Cystamine	-0.25904	0.234976	0.576057	0.38665	0.561299	-0.24541	0.144463	-0.26583	0.0922526	0.448342	0.551378	-0.256581	0.463564	-0.386274	0.237498	0.0365788	0.640608	0.370668	-0.224027	0.00838541	-0.022578	0.344303	0.128797	-0.188854	0.413345	0.0609564	0.0477215	-0.0421934	-0.232531	-0.140251	-0.0677323	0.121491	0.333277	0.123298	-0.321439	-0.368293	0.00357631	0.110078	-0.247342	0.153289	0.167316	0.301711	-0.303536	-0.267149	-0.329749	0.281136	0.126065	-0.241715	0.135987
Genistein	0.0781427	-0.212383	-0.194961	0.000496218	-0.201314	-0.0311484	-0.0801097	0.346299	-0.160341	-0.298128	-0.142824	0.272512	-0.117917	0.159695	-0.0458813	-0.142349	-0.202178	-0.231593	0.0278327	-0.0464266	-0.0873391	-0.223349	-0.0357542	-0.0753235	-0.252116	-0.0952388	-0.168724	-0.0490943	0.165923	-1.19781e-05	0.547066	-0.0201098	-0.00714187	-0.057097	0.19401	0.396028	0.0496298	-0.13009	0.0753688	-0.00479674	-0.191219	-0.000692002	0.00056963	0.0916065	0.09283	-0.164417	0.0971376	0.278933	0.0626323
SDMA	0.129112	-0.178428	-0.26847	-0.222907	-0.312923	0.070796	-0.35179	0.441387	-0.141134	-0.356399	-0.21405	0.317782	-0.119111	0.439906	-0.285139	-0.279575	-0.444694	-0.201013	-0.0305007	-0.0278089	-0.354465	-0.421029	-0.119576	-0.0714683	-0.237122	-0.130224	-0.316327	-0.0412246	0.188515	0.204708	0.586449	-0.0853711	-0.0885649	-0.12142	0.360291	0.508419	0.0844829	-0.243621	0.144159	-0.0973067	-0.360344	-0.0477794	0.0691388	0.188025	0.176284	-0.133377	0.21109	0.389077	-0.310952
Trigoneoside Xb	-0.074863	0.625889	0.413649	0.0506712	-0.0120249	-0.127501	0.0150544	-0.0533737	0.04409	-0.095569	0.0514996	-0.0938323	-0.0476083	-0.194593	0.154215	0.0984107	0.0748633	0.674001	-0.035901	-0.063994	0.000675208	0.159339	0.00924338	-0.00987628	-0.0912152	0.0257393	0.0557517	-0.100163	-0.15753	-0.207538	-0.0378614	0.0428326	-0.0182672	0.0141938	-0.0954574	-0.209567	-0.0612182	-0.0325648	0.0089108	0.0119454	0.408211	0.0381658	-0.0115314	-0.163228	-0.104467	0.855692	-0.161211	-0.0159722	-0.10512
7-hydroxy-6-nitro-2,3-dihydro-1H,5H-pyrido[3,2,1-ij]quinolin-5-one	-0.280395	0.0917781	0.215013	0.258317	0.258015	-0.191086	0.412279	-0.311708	0.122973	0.56105	0.145659	0.0296482	0.346764	-0.248286	0.132865	0.247671	0.292557	0.164375	-0.182289	-0.146615	0.421346	0.396724	0.151563	-0.124763	0.251894	0.0979762	0.33693	-0.182122	-0.0707368	-0.177986	-0.243438	0.103913	0.563765	0.199645	-0.0981562	-0.32237	-0.179737	0.443242	-0.208613	0.163395	0.591107	0.0669491	-0.190876	-0.166476	-0.186331	0.115842	-0.189968	-0.0318473	0.269885
Norverapamil	-0.196998	0.039284	0.134891	0.150217	0.316867	-0.165387	0.0864174	-0.32282	0.389556	0.282402	0.196334	-0.177587	0.0908115	-0.159512	0.0770854	0.195106	0.197788	0.0569562	-0.300313	-0.0651792	0.245851	0.187535	-0.0458351	-0.269447	0.189477	0.367027	0.250129	-0.115768	-0.160546	-0.115084	-0.0711407	-0.0483471	0.0339951	-0.0688237	-0.237271	-0.184654	-0.109846	0.0925004	-0.170481	-0.0565345	0.00240051	0.336384	-0.225697	-0.1592	-0.157897	-0.0364473	-0.0746273	-0.243376	0.0435924
4'-propyl[1,1'-biphenyl]-4-carboxamide	0.119246	-0.123714	-0.227082	-0.241997	-0.147163	0.102074	-0.280898	-0.038667	-0.153677	-0.139235	-0.128112	0.143295	-0.205586	0.288131	-0.271247	-0.259761	-0.227705	-0.221577	0.670877	-0.0672063	-0.211969	-0.122886	-0.0129768	0.0236452	-0.109784	-0.135119	-0.141242	-0.0620495	0.0346233	-0.105907	0.0949287	-0.053564	-0.233915	-0.0646801	0.124472	-0.165112	-0.00572704	-0.15336	0.40502	-0.0779259	-0.236593	-0.0726408	-0.0195758	0.286448	0.321145	-0.146972	0.0369185	-0.121628	-0.214081
methyl 2-[(2-acetyl-3-oxo-1-butenyl)amino]acetate	-0.192798	0.0623184	0.124393	0.232677	0.153471	-0.222087	0.618053	-0.204423	0.123558	0.234084	0.189741	0.0429836	0.237934	-0.269679	0.304526	0.139542	0.366951	0.0619162	-0.124253	-0.133079	0.650261	0.460206	0.058433	0.0537024	0.3427	0.108847	0.342564	-0.157498	-0.1649	-0.100067	-0.159291	0.0653168	0.44811	0.118252	-0.346466	-0.215277	-0.058547	0.578021	-0.21962	0.0938376	0.572938	0.065055	-0.208299	-0.189052	-0.196651	0.0323412	0.00596616	0.0894633	0.362825
N-Acetyl-D-alloisoleucine	0.0594908	-0.230391	-0.230559	-0.147257	-0.200137	-0.0155921	-0.198059	0.289929	-0.035911	-0.139055	-0.201637	0.176438	-0.0360545	0.850813	-0.156721	-0.182726	-0.305025	-0.23472	-0.0118182	0.022387	-0.211609	-0.231358	0.00413265	-0.031594	-0.174868	-0.0252971	-0.18109	-0.021083	0.105133	-0.120225	0.217986	-0.0277476	-0.0813173	0.0417666	0.170444	0.508958	-0.0651042	-0.152113	0.264857	-0.0299633	-0.213822	-0.126393	0.0191428	0.0749152	0.237463	-0.18551	-0.0053818	0.213209	-0.129737
Ip7G	0.42784	-0.321085	-0.360084	-0.180761	-0.273413	0.0709784	-0.1418	0.214018	-0.00854271	-0.328279	-0.273994	0.312196	-0.291044	0.262466	-0.275474	-0.201079	-0.390058	-0.299689	0.0331804	-0.00642633	-0.235342	-0.349948	-0.213293	0.664954	-0.0861508	0.0406234	-0.254359	0.00760281	0.783271	-0.0127963	0.345782	-0.19075	-0.189407	-0.2314	0.35604	0.304366	0.00544312	-0.156459	0.448551	-0.169331	-0.264374	-0.189268	0.295875	0.194713	0.695455	-0.253371	0.262316	0.303565	-0.254857
cholesteryl sulfate	-0.170858	0.162076	0.18703	0.453836	-0.0117793	-0.0636515	0.68789	-0.274975	0.132353	0.283894	0.135061	-0.187886	0.292494	-0.277447	0.489376	0.205824	0.333295	0.120382	-0.238948	-0.252678	0.466739	0.492828	0.106555	0.222561	0.261074	0.147103	0.184458	-0.268166	0.0125484	-0.0473507	-0.223382	0.128815	0.39953	0.0393892	-0.197692	0.0861101	-0.22516	0.254959	-0.314009	0.134729	0.434609	-0.124562	0.0526924	-0.176153	0.0279464	0.170494	-0.109347	0.406479	0.620167
3,5,7-trihydroxy-2-phenyl-4H-chromen-4-one	0.527947	-0.231806	-0.276258	-0.152128	-0.132861	0.291046	-0.154589	-0.0385276	-0.185253	-0.36535	-0.262605	0.0349436	-0.217512	0.0831557	-0.173244	-0.343257	-0.191759	-0.271366	0.0141475	0.533753	-0.117959	-0.193707	-0.0625629	0.0828271	-0.10971	-0.138192	-0.128723	0.842587	0.237388	0.0675517	0.100851	-0.00525641	-0.208118	-0.0149999	0.0470937	-0.0220635	0.366148	-0.172256	0.139383	-0.0410567	-0.194164	-0.281132	-0.00718023	0.482197	0.126118	-0.140205	0.0891345	-0.00483026	-0.199663
Verapamil hydrochloride	-0.111348	-0.0301856	-0.0181895	-0.104603	0.00774498	-0.0687874	-0.124168	-0.113517	-0.00523871	0.0929071	0.0534567	-0.123517	-0.0509416	-0.135088	-0.153653	-0.0822795	-0.0370117	-0.058928	-0.10932	-0.0080026	0.136779	-0.0507142	-0.0796761	-0.0926192	-0.0628942	-0.0223525	0.0172184	-0.0351126	-0.0671741	-0.0747879	-0.0379046	-0.105817	-0.140389	-0.0799013	-0.161171	-0.166386	-0.0866246	-0.0405215	-0.0577212	-0.107608	-0.032918	0.281103	-0.100747	-0.143764	-0.118909	-0.0826101	-0.00369831	-0.310931	-0.0499429
Dibenzoyl Thiamine	0.0380075	-0.243929	-0.275964	-0.259265	-0.221082	0.105169	-0.248966	0.0138993	-0.0746341	-0.160243	-0.271037	0.242017	-0.29853	0.287437	-0.24324	-0.265347	-0.311155	-0.233932	0.834966	0.0754711	-0.23861	-0.280473	-0.258683	0.0224908	-0.187065	-0.061686	-0.176355	-0.00703281	0.278336	-0.00658962	0.0819784	-0.253793	-0.2519	-0.257937	0.163816	0.103585	-0.0808554	-0.115783	0.695946	-0.249619	-0.196704	-0.199888	0.133084	0.185152	0.530278	-0.190892	0.0564786	-0.0433239	-0.261162
Arecoline	-0.206318	0.379873	0.747517	0.149325	0.428803	-0.277406	0.316194	-0.171257	-0.014666	0.287714	0.703038	-0.0979517	0.355475	-0.313152	0.235309	0.186784	0.676365	0.622385	-0.192153	-0.0441163	0.0162308	0.487302	0.0998388	-0.152496	0.153476	-0.0501837	0.367601	-0.0795994	-0.23385	-0.12041	-0.117134	0.0725496	0.166747	0.148563	-0.301769	-0.285608	-0.12706	0.123302	-0.23355	0.125124	0.470953	0.0803111	-0.250693	-0.210957	-0.324642	0.25374	0.0517754	-0.224416	0.224067
Aconitic acid	0.012796	-0.140807	-0.152365	-0.209074	-0.110023	-0.0178629	-0.201122	-0.0180227	-0.11062	-0.107858	-0.127247	0.100567	-0.186361	0.189676	-0.126745	-0.213032	-0.167759	-0.159109	0.928073	-0.0257458	-0.166183	-0.138775	-0.189152	-0.0275356	-0.14003	-0.0911977	-0.10105	-0.0563697	0.00149224	-0.00793974	0.0439434	-0.190977	-0.17776	-0.172035	-0.0503685	-0.0807738	-0.0751044	-0.079699	0.535802	-0.188619	-0.116506	-0.0998813	-0.056425	0.236255	0.317748	-0.124102	0.0328593	-0.0930864	-0.126895
1,7-Bis(4-hydroxyphenyl)-3,5-heptanediol	0.131592	-0.278194	-0.27465	-0.136071	-0.239476	0.0907295	-0.172301	0.127165	-0.132571	0.0596406	-0.210055	0.241778	-0.141386	0.368819	-0.0910667	-0.162617	-0.111482	-0.228751	-0.123335	0.45322	-0.226215	-0.239569	-0.284271	-0.0890258	-0.212392	-0.125531	-0.180566	0.270382	-0.0027449	0.248866	0.161674	-0.305816	-0.188122	-0.264932	0.00821183	0.437757	0.0410728	-0.2039	0.0383932	-0.318104	-0.210662	-0.270515	0.197762	-0.012471	0.0193115	-0.221462	0.0667433	0.482244	0.0425665
5-Aminovaleric acid	0.142066	-0.460833	-0.495848	-0.286059	-0.41987	0.145484	-0.406317	0.138916	-0.217404	-0.130871	-0.44449	0.360196	-0.317272	0.296465	-0.387248	-0.266638	-0.463141	-0.322016	0.0471669	0.287731	-0.307091	-0.597003	-0.301998	0.00792417	-0.230308	-0.21401	-0.31154	0.139655	0.317186	0.157645	0.386441	-0.317518	-0.196144	-0.270661	0.490139	0.451147	0.0226518	-0.167164	0.342085	-0.317656	-0.330364	-0.229326	0.183216	0.116614	0.253113	-0.336336	0.052955	0.0615712	-0.342969
8,8-dimethyl-2H,8H-pyrano[3,2-g]chromen-2-one	0.305203	-0.00710146	-0.116258	-0.233758	-0.2656	0.118824	-0.316603	0.334596	-0.23026	-0.120378	-0.0747151	0.167406	-0.122775	0.0394216	-0.322061	-0.0964569	-0.287388	-0.00767067	0.225586	-0.105557	-0.217866	-0.140148	-0.22377	-0.044916	-0.286342	-0.240317	-0.198646	-0.0762231	-0.0472504	0.254515	-0.102598	-0.238113	-0.204134	-0.251937	0.111611	0.115092	0.0449834	-0.15365	0.0708751	-0.249817	-0.13726	-0.15649	0.107064	0.514597	0.0592732	0.0598067	-0.0722749	0.27683	-0.0943267
Methylimidazoleacetic acid	-0.299587	0.545314	0.441525	0.196618	0.497888	-0.192016	0.258993	-0.312547	0.371781	0.280318	0.500201	-0.201819	0.129909	-0.223721	0.26533	0.192502	0.434401	0.56995	-0.229327	-0.107524	0.0808553	0.330073	0.156946	-0.137779	0.294194	0.347769	0.280745	-0.166826	-0.309413	-0.00516399	-0.185991	0.145639	0.217616	0.158435	-0.345907	-0.380069	-0.0439127	0.132994	-0.310938	0.139151	0.393879	0.241663	-0.248094	-0.3243	-0.306072	0.429617	0.212341	0.0633664	0.18715
2-(4-chlorophenyl)-1H-indole-3-carbaldehyde oxime	0.0901072	-0.280098	-0.266044	-0.20093	-0.0172836	0.0540717	-0.219494	0.149985	-0.0943759	-0.270378	-0.170252	0.213691	-0.179314	0.152858	-0.0967445	-0.237578	-0.0474499	-0.219807	0.0418703	0.434632	-0.217807	-0.238515	-0.177269	0.193535	-0.0976189	-0.0831525	-0.205366	0.295218	0.0973468	0.260474	0.426896	-0.143699	-0.203897	-0.185235	0.169917	0.231687	0.702156	-0.149516	0.116448	-0.162397	-0.182322	-0.25823	0.114977	-0.086759	0.00173255	-0.159146	0.129156	0.0209107	-0.314251
5-S-cysteinyldopa	0.412713	-0.388251	-0.38382	-0.232202	-0.285988	0.193406	-0.324491	0.179603	-0.197794	-0.318061	-0.371684	0.55066	-0.215597	0.239242	-0.384469	-0.445835	-0.343162	-0.361426	-0.0347778	0.137169	-0.203539	-0.416056	-0.222242	0.256505	-0.285639	-0.170922	-0.291402	0.29481	0.682289	-0.0118081	0.479378	-0.203132	-0.084111	-0.176794	0.34016	0.279303	0.1895	0.0239376	0.536744	-0.213756	-0.277645	-0.111906	0.0303719	0.254243	0.624243	-0.226202	0.0688242	0.126436	-0.308044
2-Hydroxyphenylalanine	-0.199841	0.217682	0.633475	0.184549	0.370228	-0.274719	0.385551	-0.214154	-0.0374619	0.497506	0.628356	0.00853607	0.465629	-0.350491	0.268538	0.244025	0.707732	0.453794	-0.178374	-0.0950553	0.129223	0.555579	0.086872	-0.174086	0.24315	-0.0801727	0.297199	-0.149224	-0.27346	-0.00910593	-0.155104	0.0376453	0.316112	0.11901	-0.348603	-0.301562	-0.180765	0.298719	-0.282779	0.0967561	0.621452	-0.0217215	-0.296019	-0.147521	-0.34326	0.162075	-0.0535304	-0.0336058	0.371184
Protectin D1	-0.304187	0.512847	0.595615	0.193431	0.318813	-0.282514	0.445303	-0.238765	0.235224	0.266723	0.278972	-0.0666062	0.184395	-0.272218	0.393682	0.400235	0.47639	0.659489	-0.230574	-0.093733	0.301061	0.623266	0.0962806	-0.176517	0.160163	0.222886	0.529682	-0.140051	-0.248449	-0.128433	-0.199821	0.0827924	0.244091	0.122471	-0.318103	-0.289828	-0.165787	0.246433	-0.279663	0.114744	0.719413	-0.100144	-0.157809	-0.290959	-0.316423	0.512181	-0.275627	-0.038028	0.277966
Ureidosuccinic acid	0.0128563	0.0797936	0.132981	0.133566	0.0288754	-0.233612	0.235902	-0.00159168	0.492413	-0.0245576	0.163281	-0.0565579	0.000586699	-0.329744	0.0679206	0.0922497	0.168268	0.042433	-0.182848	-0.117787	0.220275	0.225174	0.116693	0.0162887	0.307966	0.4626	0.140542	-0.120239	0.0942861	-0.252717	-0.0851624	0.187812	-0.0682708	-0.0298356	-0.247463	-0.238309	-0.146817	0.256203	-0.0860852	0.189785	0.0359498	0.237153	0.125393	-0.22419	0.0460882	-0.0534676	0.0163031	-0.121344	-1.87023e-05
N1-[2-(4-chlorophenyl)-2-oxoethyl]-4-chlorobenzamide	-0.143146	0.226776	0.193742	0.144558	0.522721	-0.196107	0.146257	-0.135215	0.578517	0.169863	-0.00263341	-0.0889864	0.111777	0.105171	0.290143	0.608858	0.0470496	0.184871	-0.137656	-0.040683	0.195433	0.343881	-0.0254267	-0.106805	0.0948586	0.626393	0.526123	-0.076944	-0.154005	0.0602941	-0.135938	-0.031307	0.0969774	-0.00341274	-0.126917	-0.0648758	-0.152797	0.0582761	-0.119645	-0.0135478	0.0640727	0.161203	-0.147238	-0.15258	-0.172423	0.010405	-0.122741	0.0093666	0.204407
N-Acetyl-DL-valine	0.0374112	-0.328196	-0.3382	-0.207871	-0.269621	-0.00352916	-0.299108	0.345433	-0.0624384	-0.240032	-0.310898	0.257063	-0.124801	0.851429	-0.287728	-0.245961	-0.494569	-0.349562	0.15875	0.00952433	-0.263807	-0.39874	-0.153701	-0.0573725	-0.341949	-0.0398711	-0.188211	-0.0582902	0.184945	-0.129399	0.370795	-0.169717	-0.15206	-0.131565	0.333737	0.617787	-0.00941948	-0.263735	0.299716	-0.174276	-0.357874	-0.119622	0.113062	0.138507	0.286688	-0.29474	0.0981322	0.159693	-0.286785
6-phospho-D-glucono-1,5-lactone	-0.00730824	0.091752	0.0426556	0.147602	0.092103	-0.110563	0.173024	-0.0885743	0.520953	-0.0889062	0.136786	-0.181246	0.0438762	-0.1481	0.0813919	0.0300407	-0.0495817	0.0939176	-0.0854169	-0.0684067	-0.0871747	0.0924999	0.183749	-0.0750873	0.474709	0.494868	-0.0649842	-0.100653	0.0288968	-0.163118	-0.111246	0.249994	-0.0564371	-0.020789	-0.140229	-0.119967	-0.0742008	-0.0268317	-0.107653	0.231959	-0.0537454	0.0483914	0.268197	-0.113076	0.0290488	0.0103071	0.179775	-0.0772574	-0.123462
Pantethine	-0.176525	0.354285	0.7811	0.25271	0.525876	-0.304415	0.258191	-0.174782	0.0576927	0.298983	0.65201	-0.187778	0.572353	-0.301437	0.371295	0.280701	0.676482	0.557706	-0.24932	-0.0991145	-0.0824226	0.565739	0.154747	-0.136794	0.384865	0.0500242	0.143606	-0.142828	-0.215979	-0.041895	-0.087402	0.105786	0.190189	0.131894	-0.338308	-0.205832	-0.130065	0.0280863	-0.272613	0.168353	0.349782	0.0593104	-0.123747	-0.122625	-0.280783	0.316379	0.010829	-0.0329237	0.347574
1,3,5-trimethyl-N-[4-(2-thienyl)benzyl]-1H-pyrazole-4-sulfonamide	-0.182496	-0.0497302	0.095588	0.514464	0.0592864	-0.0249312	0.354903	-0.152296	0.121445	0.110267	-0.023818	-0.230892	0.612976	0.323034	0.350451	-0.0124827	0.00649756	-0.0739017	-0.125816	-0.0948452	0.0120637	0.220477	0.442786	-0.0746429	0.207097	0.107979	-0.0338887	-0.124072	-0.111392	-0.206164	-0.127681	0.492165	0.580502	0.431032	-0.0500112	0.0206326	-0.140215	0.00146585	-0.137174	0.48877	-0.00838108	-0.120218	-0.0725483	-0.193802	-0.054765	0.0495718	-0.11654	0.145509	0.228806
Lauric acid ethyl ester	-0.163472	0.200118	0.510458	0.187894	0.290916	-0.284169	0.464014	-0.185652	0.170712	0.132841	0.39437	-0.076491	0.212097	-0.266724	0.234477	0.329726	0.552093	0.404016	-0.22054	-0.0121162	0.315381	0.455563	0.102178	-0.103407	0.0432745	0.148249	0.701887	-0.0404748	-0.206143	-0.059202	-0.113529	0.14539	0.141843	0.224311	-0.283646	-0.249256	-0.162223	0.126058	-0.276419	0.174767	0.3207	-0.0168317	-0.186301	-0.231756	-0.304091	0.0973068	-0.158059	-0.182063	0.217991
Ecgonine methyl ester	-0.197974	0.402468	0.64769	0.11441	0.654258	-0.205292	0.25603	-0.17593	0.0019679	0.242528	0.89673	-0.114895	0.331748	-0.260076	0.144919	0.0107375	0.539962	0.531585	-0.132162	-0.0668559	-0.0090853	0.300703	-0.0636409	-0.131452	0.183508	-0.0226821	0.275861	-0.0980525	-0.21394	-0.058372	-0.126331	-0.0783866	0.182518	-0.0132424	-0.270189	-0.233154	-0.121151	0.097465	-0.220205	-0.04559	0.210076	0.508972	-0.232627	-0.182304	-0.28085	0.179746	0.624884	-0.189567	0.106134
11-Hydroxy-未(9)-THC	0.00267815	-0.138862	-0.161464	-0.174391	-0.12225	0.0154088	-0.174444	-0.045078	-0.099322	-0.0538361	-0.143736	0.0463205	-0.18445	0.124036	-0.0976704	-0.20498	-0.106595	-0.177127	0.898266	-0.0249962	-0.152289	-0.12271	-0.186359	-0.0314699	-0.107826	-0.0856914	-0.100231	-0.0432861	-0.0537577	0.0334161	0.0234832	-0.182071	-0.144871	-0.164068	-0.076325	-0.124538	-0.0392492	-0.0676008	0.476893	-0.180132	-0.109495	-0.117551	-0.0478987	0.208635	0.263663	-0.135473	0.00153981	-0.00887045	-0.0683302
7-hydroxy-3-(4-methoxyphenyl)-4H-chromen-4-one	-0.132221	0.213023	0.121523	0.226907	0.00254635	-0.235056	0.2973	-0.16798	0.0619843	-0.190629	0.0648015	-0.227011	-0.00323013	-0.206307	0.393301	-0.0473385	0.299236	0.182081	-0.0731377	-0.0648645	0.385085	0.0632926	0.0577458	0.0780273	-0.0181935	0.107714	0.0093396	-0.0577178	-0.0665253	-0.127007	-0.0992956	0.0442371	-0.0310492	0.0476199	-0.217713	0.25851	0.0929905	0.190229	-0.0869638	0.0450316	0.0565583	0.197919	-0.0803374	-0.0402969	0.0928339	0.366159	-0.0802368	0.107797	0.540008
2-Phenylacetamide	-0.176039	0.271057	0.648743	0.171222	0.419814	-0.306936	0.372407	-0.213582	0.0145511	0.415415	0.679965	0.0421254	0.462059	-0.373118	0.281898	0.225701	0.686001	0.50439	-0.2028	-0.0342357	0.123035	0.566093	0.0623628	-0.162444	0.289076	-0.0238108	0.252457	-0.119371	-0.257944	-0.029616	-0.131649	0.0156141	0.30764	0.0766693	-0.368233	-0.317533	-0.100052	0.345732	-0.254767	0.067104	0.642157	0.023161	-0.27997	-0.144069	-0.340924	0.208935	0.0489365	-0.052954	0.310684
YKK	-0.269889	0.00783455	0.107888	0.742878	0.0141972	-0.0983735	0.701254	-0.336139	0.0438584	0.332797	0.098806	-0.367865	0.382038	-0.225902	0.520136	0.131081	0.323901	0.101993	-0.248375	-0.0540317	0.366859	0.239302	0.455121	-0.0680475	0.405393	0.0590097	0.0741521	-0.104038	-0.100622	-0.299131	-0.202075	0.461814	0.565577	0.4533	-0.138039	0.119049	-0.232909	0.0548972	-0.232172	0.497834	0.31534	-0.149177	-0.126725	-0.216734	-0.136256	0.126433	-0.263066	0.0512906	0.7124
4-(1-adamantyl)-2-methyl-1,3-thiazole	-0.131937	0.345041	0.341949	0.0473226	0.500174	-0.0901659	0.137118	-0.131123	0.0957789	0.0654062	0.710092	-0.135727	0.16026	-0.157551	0.0377515	-0.131979	0.212104	0.302812	-0.113315	-0.0560713	0.0234146	0.111277	-0.114824	-0.0855789	0.173641	0.0846061	0.10447	-0.0636531	-0.110272	-0.0716884	-0.0880829	-0.0967129	0.0877045	-0.110369	-0.177113	-0.157726	-0.0564342	0.0404058	-0.144687	-0.0996876	0.0139904	0.618229	-0.124437	-0.125972	-0.145274	0.0725028	0.760004	-0.135918	-0.0149107
2-Anisic acid	0.0055426	-0.136177	-0.191219	-0.0848825	-0.145767	0.181524	-0.0131073	0.013047	-0.0791489	-0.235151	-0.0843116	-0.0381326	-0.0595444	0.290096	0.00836469	-0.313703	-0.0458491	-0.19984	0.234138	0.00335135	-0.0700734	-0.123403	0.445729	0.0518665	0.0778456	-0.0646786	-0.166088	-0.0213094	-0.00991905	0.0366745	0.0722256	0.347485	-0.0974594	0.452557	-0.0456145	0.103861	-0.078143	-0.133958	0.200339	0.391383	-0.193937	-0.156342	-0.0678989	0.0316367	0.105215	-0.150729	-0.0376194	0.0597176	0.220372
6-methoxy-2-phenyl-3,4-dihydro-2H-1-benzopyran-4-one	0.391311	0.0432732	-0.0669605	-0.138622	-0.0865148	0.0976028	-0.146652	0.196638	-0.153521	-0.364173	-0.169668	-0.0329838	-0.17588	0.000764297	-0.216305	-0.276127	-0.105634	-0.0702298	-0.0787646	0.677499	-0.0957749	-0.0706184	-0.157974	-0.00835264	-0.0960922	-0.129106	-0.0971693	0.888601	0.0787945	0.0644201	-0.00235717	-0.107733	-0.186798	-0.108867	-0.113594	-0.0953298	0.524052	-0.079716	0.106129	-0.132188	-0.110222	-0.108357	0.129395	0.279457	-0.0565516	-0.0152782	0.163697	0.133476	-0.223434
3-(1-cyano-1,2-dihydroisoquinolin-2-yl)-3-oxopropyl propionate	0.294546	-0.244873	-0.185171	-0.0438372	-0.209666	0.156335	-0.1602	0.203449	-0.188774	-0.278506	-0.277239	0.515458	0.011693	0.291533	-0.277767	-0.315045	-0.277092	-0.180509	0.00930743	0.399686	-0.222024	-0.278415	-0.18438	0.147584	-0.292639	-0.163702	-0.190431	0.252681	0.257244	0.0728624	0.77392	-0.189405	0.0212995	-0.174054	0.424847	0.389968	0.135584	-0.139201	0.455294	-0.180566	-0.194978	-0.0625283	0.0670161	-0.0282234	0.120926	-0.139476	0.205166	0.331214	-0.195052
4'-ethyl-N-(1-ethynylcyclohexyl)[1,1'-biphenyl]-4-carboxamide	-0.194237	0.840533	0.530383	0.121992	0.310329	-0.258518	0.13051	-0.0733223	0.294126	0.140132	0.244039	-0.192808	-4.50777e-05	-0.263676	0.2044	0.41066	0.175366	0.735473	-0.148422	-0.120582	0.201011	0.46487	-0.00294381	-0.125022	0.104905	0.291645	0.399773	-0.13885	-0.267002	-0.189956	-0.197093	0.0640057	-0.0256636	-0.031537	-0.237918	-0.321436	-0.08066	-0.0491665	-0.221396	0.0274242	0.319381	0.307122	-0.152644	-0.20595	-0.172144	0.761344	-0.0968204	-0.0615613	0.00117497
4,5-dichlorophthalamide	-0.331095	0.393111	0.627565	0.191127	0.389356	-0.275425	0.421546	-0.312568	0.0707215	0.452233	0.567868	-0.0221702	0.383679	-0.405168	0.348448	0.333573	0.725638	0.584636	-0.282221	-0.0811799	0.197379	0.662775	0.156366	-0.22462	0.313663	0.0285509	0.335583	-0.173404	-0.320989	-0.00959022	-0.160715	0.116459	0.340278	0.174825	-0.394685	-0.375243	-0.14375	0.38681	-0.320637	0.159661	0.763043	0.0263377	-0.276891	-0.325826	-0.369322	0.314805	-0.152611	-0.050292	0.379208
QKK	-0.00477369	-0.275977	-0.264419	-0.181098	-0.304816	0.0404451	-0.177878	0.0695263	0.0183634	-0.249236	-0.126004	0.092647	-0.163598	0.160688	-0.00947969	-0.211554	-0.0105599	-0.288985	0.230108	0.19477	-0.0569022	-0.266709	-0.0561038	-0.199441	-0.173691	0.00764343	-0.138777	0.0671922	-0.119431	0.371581	0.0943105	-0.0470534	-0.190625	-0.00749894	-0.0421595	0.161	-0.0852651	0.058709	0.108977	-0.0579919	-0.235067	-0.0649566	0.244585	0.0590698	-0.0119679	-0.221933	-0.00787182	0.299996	0.0358595
DLK	0.332463	-0.254822	-0.300927	-0.0413973	-0.293739	0.141651	0.0246191	0.0620638	0.229954	-0.277021	-0.187995	-0.0483498	-0.150946	-0.0461276	-0.100627	-0.109533	-0.252744	-0.313244	0.0505974	0.147274	0.0230651	-0.13558	0.0897754	-0.032132	0.113793	0.22589	0.0363012	0.219486	0.19103	0.18416	-0.151537	0.211732	-0.208726	0.0322419	0.160439	-0.0411163	-0.0603159	-0.218913	-0.059268	0.193276	-0.343571	-0.283154	0.392559	0.399047	0.148426	-0.199763	-0.017022	0.176258	-0.137924
methyl 2-(acetylamino)-4,5-dimethoxybenzoate	-0.239895	0.646944	0.570635	0.371855	0.662187	-0.222372	0.336104	-0.129502	0.499964	0.323214	0.435903	-0.228017	0.288193	-0.312349	0.350596	0.679149	0.387451	0.56029	-0.249295	-0.154691	0.244349	0.63598	0.128781	-0.173419	0.383088	0.508803	0.529478	-0.202442	-0.306288	-0.0789662	-0.243958	0.165871	0.116118	0.0941216	-0.277406	-0.290833	-0.147714	-0.0811829	-0.298947	0.172924	0.267928	0.309722	-0.170067	-0.264172	-0.304191	0.372979	-0.0615765	-0.092716	0.318202
Perillartine	-0.182073	0.245701	0.73511	0.231212	0.465578	-0.249744	0.276341	-0.185823	-0.0384997	0.438945	0.673124	-0.084019	0.551733	-0.288306	0.284911	0.211782	0.707995	0.474455	-0.142761	-0.0822027	-0.0489055	0.5218	0.163947	-0.142367	0.309946	-0.0711051	0.165111	-0.122684	-0.22515	-0.068657	-0.116681	0.102968	0.228522	0.14877	-0.296235	-0.253654	-0.174201	0.135133	-0.239879	0.165705	0.435777	0.011926	-0.265804	-0.129953	-0.304139	0.206791	0.0200536	-0.146884	0.305935
PC (16:2e/2:0)	-0.239684	0.0216606	0.454462	0.571477	0.381194	-0.202802	0.324223	-0.22709	0.248208	0.416129	0.22701	-0.205263	0.600806	-0.219252	0.337975	0.241131	0.475582	0.18907	-0.0486647	-0.131953	0.0440216	0.348384	0.34202	-0.128642	0.516686	0.224743	0.0901829	-0.164455	-0.145297	-0.178226	-0.0632662	0.319794	0.518071	0.322465	-0.145949	-0.192964	-0.159302	0.140011	-0.120923	0.357833	0.238828	-0.135795	-0.177654	-0.130821	-0.226411	0.168356	-0.184068	-0.144462	0.200859
N-Acetylmannosamine	0.368631	-0.299616	-0.202487	0.0148095	-0.13508	0.0869341	0.0225536	-0.063466	-0.190601	-0.252053	-0.216435	0.177785	-0.0451391	0.18682	-0.159867	-0.362341	-0.11163	-0.217084	-0.0672525	0.7873	-0.182409	-0.168627	-0.267549	0.40691	-0.141125	-0.138215	-0.169252	0.654789	0.462083	0.198354	0.227406	-0.259829	-0.0047348	-0.214543	0.0807028	0.231458	0.168721	-0.11118	0.314886	-0.24524	-0.187687	-0.234405	0.3082	0.0443718	0.265906	-0.188296	0.385725	0.426884	-0.0791154
Retrorsine	-0.168758	0.0397824	0.528566	0.46724	0.489972	-0.175416	0.219404	-0.137278	-0.0126247	0.385025	0.184841	-0.0792438	0.629907	-0.199854	0.31045	0.357376	0.590706	0.144249	-0.103591	-0.0966075	0.0440855	0.386793	0.124701	-0.105423	0.376103	-0.0261523	-0.0088327	-0.115825	-0.167047	-0.0939892	-0.0451202	0.0687991	0.252418	0.105137	-0.16796	-0.117185	-0.132267	0.100757	-0.127697	0.129665	0.146447	0.0845135	-0.203553	-0.139388	-0.204365	0.271766	-0.159587	-0.0433578	0.315182
N-Acetylvaline	0.104096	-0.317051	-0.319549	-0.132842	-0.249014	0.0146071	-0.245998	0.29767	-0.102918	-0.242101	-0.257994	0.33581	-0.0548492	0.754986	-0.190041	-0.292887	-0.423559	-0.322093	-0.0864006	0.0544737	-0.265552	-0.332546	-0.106311	-0.00185207	-0.25215	-0.070172	-0.289742	-0.0458131	0.3321	-0.117806	0.434544	-0.131462	-0.0722574	-0.101984	0.338804	0.571561	-0.0112182	-0.241444	0.337791	-0.117391	-0.31979	-0.0834497	0.143701	0.076917	0.378959	-0.235165	0.0913182	0.298332	-0.132883
Skatole	-0.201666	0.346561	0.324315	-0.00505859	-0.0293122	-0.173292	0.398746	-0.146156	-0.0604586	0.214964	0.204299	0.149628	0.097139	-0.208169	0.220398	0.120136	0.285112	0.438526	-0.109391	-0.0579057	0.388083	0.471567	-0.00356464	-0.0961017	0.017352	-0.0820549	0.282883	-0.095709	-0.170397	-0.117127	-0.111067	-0.0186964	0.292583	0.031946	-0.207052	-0.182015	-0.118571	0.459523	-0.148142	-0.00661786	0.870932	-0.124393	-0.144191	-0.170374	-0.209277	0.376455	-0.157215	0.0743087	0.211119
Carbaprostacyclin	-0.217809	0.0898958	0.396055	0.533481	0.391647	-0.298012	0.396645	-0.303918	0.259337	0.468636	0.404218	-0.175701	0.45691	-0.399019	0.161783	0.283986	0.562575	0.331544	-0.21728	-0.0265983	0.0775584	0.277251	0.20475	-0.207017	0.382679	0.210682	0.231888	-0.0891153	-0.210903	0.00453097	-0.225419	0.218742	0.588923	0.291877	-0.319502	-0.376804	-0.208894	0.27007	-0.251173	0.249294	0.455575	0.0255488	-0.217879	-0.177761	-0.336642	0.159665	-0.0318714	0.0289302	0.262751
7-Ketodeoxycholic acid	0.100275	-0.156712	-0.273049	-0.18107	-0.312936	0.132395	-0.25747	0.26778	-0.333792	-0.310061	-0.32775	0.272936	-0.179583	0.491849	-0.104775	-0.349794	-0.404695	-0.220431	0.71734	-0.0773454	-0.279269	-0.284078	-0.225233	0.256052	-0.404324	-0.286473	-0.337291	-0.140755	0.25682	-0.135387	0.234474	-0.223566	-0.17477	-0.234852	0.299495	0.402866	0.0192184	-0.242844	0.571512	-0.225697	-0.1978	-0.187375	0.235083	0.13637	0.498897	-0.00014867	0.0462033	0.0817633	-0.128778
5-(9H-xanthen-9-yl)-1,3,4-oxadiazole-2-thiol	-0.138916	0.0405942	0.524922	0.319322	0.485608	-0.163002	0.124888	-0.143444	0.00791673	0.448822	0.249165	-0.124003	0.568629	-0.18606	0.245113	0.208544	0.494425	0.143046	-0.0685782	-0.0629214	0.00282502	0.334025	0.134574	-0.0819258	0.357819	-0.00426642	0.0286737	-0.075225	-0.136188	-0.118369	-0.0501285	0.0810962	0.176159	0.0869853	-0.178372	-0.161869	-0.113893	-0.00303318	-0.153871	0.134908	0.0060422	0.113121	-0.158091	-0.129409	-0.197139	0.230125	-0.0726338	-0.129922	0.161301
5-(tert-butyl)-2-methyl-N-(4-nitrophenyl)-3-furamide	-0.236299	0.490838	0.55791	0.314795	0.254696	-0.298828	0.219938	-0.0881143	0.20607	0.212924	0.182445	-0.241609	0.165233	-0.191451	0.151964	0.209669	0.318985	0.569848	-0.0983803	-0.0797644	0.167496	0.342492	0.0522817	-0.277198	0.205862	0.171712	0.336132	-0.14035	-0.295528	-0.350738	-0.120179	0.0783762	0.12979	0.075679	-0.259076	-0.221579	-0.152336	-0.0321182	-0.0812048	0.0897903	0.156557	0.18205	-0.209317	-0.190803	-0.211642	0.589763	-0.190312	-0.118318	0.00715057
5-Chloro-2-[(3S)-1-(4-fluorobenzyl)-3-pyrrolidinyl]-1,3-benzoxazole	0.371874	-0.265351	-0.301599	-0.148476	-0.180948	0.0983364	-0.0456552	0.019522	0.105222	-0.323909	-0.240658	0.167263	-0.247941	0.136012	-0.0663383	-0.175612	-0.208836	-0.320247	0.0895121	-0.0428849	-0.131136	-0.218378	-0.0535208	0.811872	0.000436198	0.147638	-0.195639	-0.0166326	0.747801	0.067364	0.0571147	-0.0729197	-0.213464	-0.0948594	0.147966	0.0723597	-0.0437782	-0.0152865	0.339477	-0.0444338	-0.25665	-0.200861	0.340138	0.119093	0.70117	-0.208293	0.219947	0.261688	-0.0953025
2-(tert-butyl)-6-(4-chlorophenyl)-4-(methylthio)pyridine	-0.204811	0.619204	0.65822	0.169691	0.607175	-0.263989	0.281773	-0.206233	0.225806	0.288987	0.649715	-0.152212	0.221713	-0.371097	0.428933	0.312386	0.546914	0.656893	-0.260877	-0.148291	0.162138	0.49103	-0.0271066	-0.137897	0.247789	0.230465	0.312267	-0.150785	-0.252646	-0.0831542	-0.253763	-0.0469322	0.219672	-0.0111623	-0.314161	-0.333228	-0.124357	0.300343	-0.355724	-0.00227255	0.447256	0.401106	-0.259442	-0.143522	-0.309581	0.468598	0.270892	0.0400964	0.307683
(-)-Ephedrine	0.0171615	-0.0624336	-0.066901	0.15227	-0.074285	-0.146756	0.278126	-0.21103	0.360812	0.0173654	0.0649327	-0.29104	-0.0902938	-0.144484	0.224816	0.0394835	-0.0627139	-0.1093	0.333349	-0.13723	0.127382	-0.00265728	0.0584812	0.336024	0.254345	0.364238	0.0945785	-0.131708	0.183645	-0.165939	-0.225119	0.124917	-0.118359	-0.0564121	-0.217286	-0.148392	-0.158019	-0.10812	0.0205183	0.105326	-0.0888477	-0.122042	0.194351	0.0201517	0.27525	-0.12684	0.0941152	-0.130559	-0.0115271
D-伪-Hydroxyglutaric acid	0.353924	-0.111667	-0.118277	-0.175502	-0.00813584	0.060049	-0.100321	0.12734	-0.135709	-0.390533	-0.0317564	0.215126	-0.199561	-0.0542399	-0.184921	-0.378801	0.0395403	-0.123436	-0.0854987	0.717844	-0.0707222	-0.151569	-0.169556	0.20586	-0.110397	-0.11528	-0.0583827	0.689032	0.222317	0.137452	0.293503	-0.124392	-0.239529	-0.10798	-0.0260783	-0.0545612	0.617073	-0.116941	0.282222	-0.133162	-0.216118	-0.0639848	0.0977903	0.00411521	0.0811535	-0.112379	0.290568	0.10964	-0.204891
LPC 20:1	0.162238	-0.233199	-0.185034	-0.131511	-0.196328	0.149947	-0.217583	0.302975	-0.141344	-0.245722	-0.164389	0.271205	-0.226721	0.086436	-0.135399	-0.189262	-0.232644	-0.19843	0.201107	0.133878	-0.267036	-0.274968	-0.0546875	-0.0454924	-0.218782	-0.10352	-0.215158	0.0761293	0.20795	-0.00328153	0.388658	-0.0376042	-0.0542523	-0.039445	0.198608	0.154534	0.0305583	-0.122406	0.2308	-0.00790509	-0.203726	-0.132998	0.100852	0.0738275	0.0815093	-0.176477	0.145779	0.182969	-0.205408
ethyl 2-[5-(4-chlorophenyl)-1,3,4-oxadiazol-2-yl]acetate	0.0597491	-0.359768	-0.369726	-0.191615	-0.338724	0.292888	-0.112143	0.203703	-0.266917	-0.18052	-0.355452	0.405889	-0.150234	0.453673	-0.188934	-0.299887	-0.359197	-0.316138	0.0275498	0.229445	-0.0521455	-0.35863	-0.253671	0.0218682	-0.289808	-0.249977	-0.199402	0.0911777	0.269138	0.123305	0.408686	-0.282547	-0.0833154	-0.243984	0.615287	0.755666	0.082769	-0.0713198	0.262653	-0.258233	-0.190711	-0.207633	0.262163	0.0966286	0.18447	-0.23594	0.124113	0.257936	-0.128374
Pizotifen	-0.239689	0.203974	0.225199	0.350733	0.207152	-0.341668	0.301951	0.0249626	0.126555	-0.00619175	0.186527	-0.142586	0.158323	-0.312981	0.0231341	0.516825	0.248892	0.237691	-0.178311	-0.114984	0.265731	0.10137	0.080575	-0.183566	0.0866288	0.0956481	0.251014	-0.117766	-0.214576	-0.195955	-0.134313	0.123362	0.159527	0.17558	-0.224648	-0.184286	-0.00881343	0.179132	-0.223821	0.139512	0.305974	0.343348	-0.0814924	-0.205426	-0.301126	0.132342	-0.0935803	-0.200412	0.11593
O1-[4-(tert-butyl)benzoyl]-2-(tert-butylsulfonyl)ethanehydroximamide	0.314011	0.391832	0.143126	-0.19853	-0.184351	0.103402	-0.181041	0.291413	-0.246526	-0.245639	-0.101609	0.0212345	-0.255964	0.0922687	-0.118258	-0.234969	-0.155534	0.27382	0.099138	0.239116	-0.127918	-0.0254929	-0.291603	0.263068	-0.246539	-0.222018	-0.0541962	0.429034	0.118667	-0.0989493	0.0359828	-0.232585	-0.257881	-0.261325	0.0171648	0.121247	0.183253	-0.188698	0.0299846	-0.263815	0.0354831	-0.0894973	0.221265	0.24335	0.0723783	0.438612	0.18608	0.170977	-0.303927
Phosphocreatine	-0.10692	0.0445502	0.00911865	0.253957	0.106318	-0.113273	0.135878	-0.146246	0.504179	0.119926	0.107859	-0.152011	0.0912551	-0.152787	0.0705528	-0.0181064	-0.106143	0.0363312	-0.148573	-0.0649225	0.0214308	0.0179066	0.132753	-0.0984328	0.377951	0.47894	-0.0351103	-0.130088	0.052229	-0.198442	0.0641627	0.180426	0.121325	-0.0339763	-0.103917	-0.118873	-0.114616	-0.0356933	-0.0245765	0.16201	-0.0179714	0.186692	0.141148	-0.236085	-0.0264269	-0.0166852	0.111062	-0.128152	-0.116502
11-伪-Hydroxy-17-methyltestosterone	0.0399654	-0.0443073	-0.190234	-0.171942	-0.195237	0.0897404	-0.231059	0.451812	-0.256444	-0.345249	-0.165202	0.0611235	-0.317965	0.0500857	-0.0286026	-0.132948	-0.207992	-0.176229	0.236808	-0.077628	-0.176597	-0.189207	-0.0842129	0.152666	-0.249567	-0.208376	-0.250496	-0.0570816	0.162139	0.0512663	0.100358	-0.0470813	-0.176087	-0.101459	0.183004	0.107587	0.280365	-0.158737	0.00614965	-0.0362602	-0.171103	-0.115857	0.224227	0.0738668	0.0974714	-0.0189174	0.100988	0.108528	-0.138175
6-(7-methyloctyl)-1H,3H,4H,6H-furo[3,4-c]furan-1-one	-0.190333	0.123525	0.354982	0.240754	0.561253	-0.113776	0.307785	-0.316814	0.212472	0.667222	0.417518	-0.16592	0.284288	-0.265562	0.250555	0.362997	0.521126	0.313495	-0.344944	0.100142	0.239654	0.301985	0.032217	-0.28541	0.320161	0.182143	0.385831	0.121145	-0.369617	-0.0273204	-0.269408	0.0198785	0.334848	0.146843	-0.348091	-0.223709	-0.0938193	0.233778	-0.374815	0.0530564	0.43122	0.156548	-0.316419	-0.219596	-0.538999	0.0770957	-0.0295069	-0.148731	0.24521
Testosterone sulfate	0.192069	-0.000884027	-0.229775	-0.0890051	-0.270764	0.328908	-0.246497	0.444844	-0.0993482	-0.225414	-0.182433	0.19564	-0.29744	0.131033	-0.170512	-0.318902	-0.34996	-0.123994	0.109381	-0.117755	-0.304439	-0.370652	-0.236742	0.263209	-0.276966	-0.0889996	-0.289629	-0.144155	0.261595	-0.0103812	0.249688	-0.211961	-0.0921293	-0.272191	0.48095	0.260766	0.127519	-0.277711	0.337444	-0.224296	-0.260342	-0.0411924	0.476947	-0.0547211	0.226611	-0.0405192	0.226592	0.335796	-0.164316
Tolterodine	-0.182483	0.0628897	0.429406	0.314563	0.32022	-0.129437	0.405674	-0.169228	0.0942817	0.190351	0.226583	-0.126849	0.295461	-0.260434	0.12432	0.179625	0.488227	0.268412	-0.168778	-0.116395	0.185203	0.426961	0.180126	-0.111187	0.18289	0.0666509	0.529448	-0.149369	-0.172401	-0.105119	-0.113338	0.178899	0.303832	0.261471	-0.172532	-0.209251	-0.158725	0.0562562	-0.248563	0.227172	0.140188	-0.0968254	-0.130777	-0.184962	-0.269453	0.0791678	-0.183996	-0.202093	0.148479
2-[(butylamino)(imino)methyl]-1-oxohydrazinium-1-olate	-0.181078	0.211804	0.619267	0.176349	0.357384	-0.267546	0.364174	-0.205996	-0.0394453	0.495229	0.629931	0.0152391	0.459633	-0.352101	0.260527	0.23796	0.693849	0.449531	-0.177702	-0.091644	0.11118	0.536638	0.0887395	-0.165986	0.236784	-0.0822914	0.270148	-0.147308	-0.268968	-0.00168849	-0.14785	0.0379674	0.311406	0.117498	-0.339571	-0.299599	-0.176274	0.298951	-0.26978	0.0960703	0.620744	-0.0202678	-0.293047	-0.136539	-0.34005	0.156716	-0.0545423	-0.0287288	0.36838
2-piperidinobenzoic acid	-0.162171	0.377933	0.495512	0.139823	0.606554	-0.120245	0.216739	-0.132789	0.0989177	0.141936	0.815655	-0.118527	0.281908	-0.209073	0.166829	-0.0431091	0.385371	0.389868	-0.110584	-0.0587534	0.0339442	0.210398	-0.0737104	-0.100393	0.249584	0.0815044	0.189073	-0.0882994	-0.174368	-0.0371305	-0.0848439	-0.0557399	0.158673	-0.0405514	-0.205174	-0.193225	-0.0356032	0.0381709	-0.163923	-0.0498165	0.0621302	0.521838	-0.197077	-0.136855	-0.215703	0.128054	0.714331	-0.12862	0.052468
4-Coumaric acid	-0.0506016	-0.0425946	-0.0706623	-0.133315	-0.0751967	-0.102347	-0.0352382	-0.0442547	-0.0339264	0.0686278	-0.0444094	-0.103279	-0.0232959	-0.0688985	-0.114228	0.0758767	-0.111624	0.150881	-0.0569329	-0.0432843	-0.0509736	-0.114466	0.111362	-0.0368309	0.346101	-0.0398482	-0.037488	-0.0618836	-0.106821	-0.108454	-0.0247139	0.139928	-0.0269744	0.161293	-0.0796459	0.0319392	-0.0476912	-0.0331894	-0.0401735	0.132405	-0.0642052	-0.0726682	-0.126729	-0.0976948	-0.0875505	-0.0756863	-0.0511114	-0.268816	-0.106614
Monoolein	0.331882	-0.30348	-0.356055	-0.171018	-0.255466	-0.00349952	-0.087994	-0.129102	0.0846279	-0.294801	-0.276907	-0.0750783	-0.280923	0.142653	-0.13612	-0.18572	-0.272115	-0.344701	0.594336	-0.0111577	-0.161301	-0.250282	-0.125938	0.561967	-0.0414566	0.135123	-0.220908	0.0359272	0.378815	0.0379418	-0.0933619	-0.138906	-0.294879	-0.196219	-0.0416086	0.0425505	-0.0991192	-0.0429714	0.277288	-0.139632	-0.272835	-0.226018	0.237578	0.382975	0.539324	-0.236999	0.20682	0.156083	-0.102335
[3,2-c]Pyrazole-5伪-androstan-17尾-ol	-0.291432	-0.0659093	-0.0581229	0.602775	-0.0695175	-0.0934277	0.744908	-0.227949	0.157501	0.195425	0.000320627	-0.191992	0.224375	-0.19491	0.510423	0.0800388	0.262478	-0.08399	-0.24882	-0.0678243	0.713948	0.241516	0.305855	-0.20629	0.221389	0.15841	0.314454	-0.104517	-0.241074	-0.241604	-0.162372	0.36635	0.589888	0.367571	-0.161898	0.0738329	-0.0564077	0.345821	-0.264921	0.36519	0.28285	-0.0354059	-0.181187	-0.231806	-0.236545	0.00254794	-0.268344	0.124531	0.595914
Ursodeoxycholic acid	-0.233304	-0.0571393	0.139658	0.307088	0.152617	-0.155562	0.38571	-0.266772	-0.0349704	0.563705	0.266645	-0.0223181	0.325506	-0.146201	0.392774	0.149728	0.305104	0.101843	-0.277042	0.045886	0.335505	0.227305	0.159477	-0.233403	0.266906	-0.0777449	0.124428	-0.048257	-0.28928	-0.142132	-0.221044	0.0993762	0.511144	0.218188	-0.266933	-0.199713	-0.165732	0.395469	-0.226624	0.134063	0.550399	-0.032862	-0.363714	-0.19063	-0.391457	0.000129428	-0.165381	-0.158684	0.328431
N-(2-oxo-3-azepanyl)benzenesulfonamide	-0.283601	0.0183053	0.322784	0.684866	0.483301	-0.188019	0.431494	-0.201387	0.115919	0.439788	0.35151	-0.206967	0.696034	-0.167801	0.336821	0.180179	0.404772	0.192776	-0.268595	-0.147341	0.0896652	0.265281	0.298726	-0.151863	0.380971	0.11063	0.0988361	-0.185314	-0.184185	-0.115833	-0.0771925	0.294896	0.83862	0.37617	-0.11749	-0.0561203	-0.0859023	0.172288	-0.231528	0.33537	0.303097	0.121237	-0.101309	-0.222999	-0.331261	0.111738	-0.0203403	0.020014	0.384538
1-acetyl-N-(4-ethoxyphenyl)-4-piperidinecarboxamide	-0.232085	0.322444	0.583467	0.127393	0.481653	-0.259205	0.485238	-0.20937	0.025871	0.269215	0.793545	-0.00962638	0.30691	-0.295897	0.221499	0.0782094	0.60294	0.490909	-0.157072	-0.0612392	0.241257	0.457773	-0.0048214	-0.118562	0.183199	-0.00363871	0.449324	-0.100919	-0.219544	-0.0807201	-0.161182	-0.0177096	0.320537	0.0801894	-0.328049	-0.267268	-0.149041	0.345327	-0.244865	0.0246215	0.533396	0.262821	-0.267781	-0.217246	-0.315183	0.0902238	0.394714	-0.139009	0.247342
N1-(1H-indol-4-yl)cyclohexane-1-carboxamide	-0.120278	0.2747	0.366906	0.108652	0.600343	-0.12632	0.154773	-0.137079	0.121922	0.165305	0.731639	-0.0654311	0.205259	-0.170742	0.053076	-0.0707982	0.253085	0.316179	-0.126786	-0.052869	-0.0171911	0.111302	-0.129737	-0.0916884	0.179025	0.116297	0.159214	-0.0634663	-0.0820741	-0.0686394	-0.0303711	-0.128007	0.230648	-0.0980059	-0.169954	-0.166141	-0.0979668	0.116618	-0.0986981	-0.11645	0.0680735	0.60995	-0.180852	-0.14343	-0.173295	0.00600966	0.748327	-0.158118	-0.0128706
DAG (5:0/18:1)	0.356437	-0.191418	-0.193821	-0.037818	-0.179147	0.0531789	0.0077871	-0.142963	-0.10192	-0.237902	-0.166119	0.0565414	-0.163977	0.149614	-0.239263	-0.28419	-0.0841153	-0.138844	0.0986449	0.855962	-0.155476	-0.159832	-0.0559029	0.195216	-0.0631209	-0.0726522	-0.134205	0.73843	0.268796	0.215005	-0.0930438	-0.0698003	-0.196893	-0.0241376	-0.130673	0.0161566	-0.0388425	-0.0911671	0.261183	-0.063146	-0.129306	-0.259305	0.0769749	0.165019	0.178187	-0.127991	0.335752	0.278429	-0.0225841
4-{3-[(3,4-dihydroxyphenyl)methyl]-2-methylbutyl}benzene-1,2-diol	-0.130222	0.117775	0.281632	0.0809552	0.45957	-0.247142	0.18265	-0.156013	0.407949	0.0705126	0.0983939	-0.0770092	-0.0206551	-0.129986	0.135678	0.441896	0.308423	0.250082	-0.109267	-0.0574246	0.224045	0.247288	-0.0847242	-0.109194	-0.0235282	0.415551	0.690218	-0.0482568	-0.168422	0.0355423	-0.136051	-0.0705036	0.0254857	0.0290886	-0.185677	-0.192467	-0.104967	0.162775	-0.17803	-0.0412593	0.0131781	0.168206	-0.174485	-0.150637	-0.229104	-0.00383374	-0.132505	-0.215128	0.0547653
5-Methyl-dl-tryptophan	0.0856163	-0.197524	-0.050288	-0.199414	-0.0613082	-0.0462639	-0.108869	0.21244	-0.0216554	-0.316842	-0.119644	0.121041	-0.194384	0.0517595	-0.0100615	-0.0578523	0.116184	-0.131556	-0.0299021	0.0253504	-0.0668613	-0.113255	-0.177247	-0.0627315	-0.207176	-0.0070351	0.0663152	0.0733343	0.0725414	0.0565935	0.0676755	-0.16459	-0.0935918	-0.0578268	-0.0185094	0.0261966	0.0557692	0.192565	0.0660481	-0.127604	-0.1607	0.0403856	0.339736	-0.0100838	0.0292613	-0.169972	-0.0342302	0.184016	-0.0639569
L-Iditol	0.0346538	-0.134036	-0.105804	-0.0802351	-0.0854921	-0.137352	-0.115826	-0.114151	0.155306	-0.0953108	-0.0617413	-0.141144	-0.128149	-0.176791	0.00808302	-0.0641009	0.0148285	-0.168132	-0.0999118	-0.0951184	0.17726	-0.190588	-0.103164	-0.0267677	-0.169533	0.155063	-0.11483	-0.0794097	-0.0857603	-0.122229	-0.0386793	-0.157686	-0.146995	-0.15044	-0.125852	0.0503432	-0.0477756	0.317565	-0.0386121	-0.169736	-0.172176	0.374437	-0.140081	0.0300709	0.00873746	-0.0917391	-0.00752617	-0.134776	0.0682128
尾-D-Glucopyranuronic acid	0.357244	-0.161927	-0.135365	-0.215091	-0.00976228	0.0806457	-0.200475	0.0994431	-0.187347	-0.297224	-0.081774	0.271508	-0.203483	-0.0397765	-0.239615	-0.375973	-0.0100541	-0.134486	-0.06724	0.752828	-0.135955	-0.18393	-0.278879	0.155351	-0.173257	-0.169827	-0.116088	0.697811	0.233417	0.13919	0.326861	-0.244766	-0.241571	-0.222608	0.0169998	-0.0527474	0.567442	-0.117913	0.347226	-0.253359	-0.187232	-0.0454533	0.0975116	-0.00731119	0.0807322	-0.113851	0.253411	0.0664893	-0.271073
1-(3,4-dimethoxyphenyl)ethan-1-one oxime	-0.188538	0.349666	0.764469	0.144817	0.519113	-0.296689	0.287559	-0.179218	-0.0415405	0.384376	0.810391	-0.107912	0.430967	-0.338037	0.216801	0.182794	0.696855	0.588657	-0.157694	-0.0926747	0.000993186	0.459671	0.0609268	-0.161972	0.188695	-0.0793149	0.321803	-0.124058	-0.26856	-0.0735997	-0.159064	0.0235147	0.169658	0.0982974	-0.338161	-0.290994	-0.165338	0.117569	-0.281861	0.0787034	0.401866	0.199448	-0.27934	-0.146393	-0.341712	0.232512	0.16924	-0.206718	0.236876
Biopterin	0.0268713	0.156916	-0.0888804	0.0109619	-0.267732	-0.0520677	-0.0968979	0.677775	-0.0573583	-0.404456	-0.261633	-0.00892645	-0.0782025	0.322028	-0.0592104	-0.160221	-0.291583	-0.165669	-0.090551	0.0673994	-0.00699837	-0.0806765	-0.0120783	0.104567	-0.129379	-0.0439026	-0.10207	0.102828	0.0166804	-0.126806	0.227116	0.0306729	-0.0563903	-0.0039845	0.0764776	0.215358	0.478623	-0.213483	0.13933	0.0189465	-0.324476	-0.00308885	0.186801	-0.0975455	0.0429264	-0.0818475	0.0111647	0.323203	-0.0859832
LPE 20:1	0.118721	-0.194666	-0.154007	-0.135784	-0.18495	0.498955	-0.238317	0.0534467	-0.151505	-0.0865764	-0.258457	0.245176	-0.181899	-0.029454	-0.267994	-0.114064	-0.208031	-0.0884003	0.0768849	0.158733	-0.264436	-0.243723	-0.158934	0.0259751	-0.287793	-0.132379	-0.207168	0.0842589	0.244525	0.180149	0.349412	-0.163201	0.00367174	-0.144565	0.464763	0.29966	0.0426463	-0.0510285	0.227404	-0.155102	-0.131942	-0.165178	0.307042	-0.00594105	0.0229468	-0.0735012	0.0476314	0.258609	-0.274469
5-Methoxyindoleacetic acid	-0.15027	0.293632	0.415717	0.111407	0.531943	-0.23616	0.159842	-0.169868	0.322168	0.0130416	0.611995	-0.129057	0.180138	-0.250835	0.108956	-0.0306099	0.334621	0.335466	-0.0234002	0.0556594	0.0285917	0.124819	-0.067194	-0.121942	0.305646	0.295482	0.206276	-0.0115599	-0.131827	-0.12417	-0.0719105	-0.0145987	0.0608112	-0.0552596	-0.234596	-0.251412	0.0848316	0.114339	-0.0386196	-0.0261962	-0.0836827	0.452031	-0.171906	-0.175206	-0.110788	0.0925251	0.6037	-0.239794	-0.131494
3-phenyl-5-(trifluoromethyl)-4,5-dihydro-1H-pyrazol-5-ol	-0.0914582	0.146447	0.099436	0.0913071	0.188349	-0.255138	0.242562	-0.165003	0.696531	0.00532696	-0.0373913	-0.0457295	-0.0801359	-0.179555	0.23455	0.449553	0.202095	0.0694464	-0.139284	-0.0451298	0.574197	0.212777	0.0149643	-0.0774812	0.0761993	0.692067	0.601705	-0.0320617	-0.183294	-0.0384177	-0.156005	0.0888808	0.0419627	0.0859774	-0.207744	-0.228787	-0.105116	0.496908	-0.154445	0.0542285	0.075943	0.238531	-0.21576	-0.148289	-0.165849	0.0308994	-0.145729	-0.0488207	0.0372874
N-Carbobenzoxy-尾-alanine	-0.179385	0.24882	0.722593	0.414141	0.500478	-0.192434	0.292375	-0.069072	0.0479589	0.299315	0.334611	-0.0950925	0.621827	-0.185755	0.404963	0.242725	0.669988	0.341718	-0.112567	-0.053633	0.0465608	0.585984	0.183276	-0.0530999	0.467583	0.0360401	0.106813	-0.0806225	-0.172175	-0.17614	-0.0354975	0.144699	0.226551	0.143947	-0.217658	-0.154544	-0.0527967	0.0724921	-0.142426	0.203919	0.220607	-0.0568569	-0.172607	-0.183585	-0.227034	0.363334	-0.0846839	-0.0732732	0.26875
Indirubin	-0.175615	0.73042	0.455917	0.113865	0.0195437	-0.128739	0.107501	-0.102449	0.0945346	-0.0526626	0.193981	-0.223081	-0.0256956	-0.180897	0.229177	0.0606046	0.107322	0.709144	-0.128636	-0.0506729	0.106275	0.17395	0.0823196	-0.0745427	0.0242439	0.0798838	0.11452	-0.0565784	-0.155814	-0.243651	-0.139644	0.145621	-0.0172426	0.0936034	-0.145519	-0.148329	-0.0774191	-0.0903695	-0.11769	0.0985633	0.313791	0.116788	-0.0284355	-0.169666	-0.095568	0.862164	-0.0283605	-0.0162751	-0.0470718
4-(3,4-dihydro-2H-1,5-benzodioxepin-7-ylamino)-4-oxobutanoic acid	-0.150467	0.889653	0.568504	0.0691737	0.188434	-0.125249	0.0225466	0.0571413	0.0310684	-0.0283925	0.33116	-0.205695	0.00574753	-0.221069	0.0950991	0.0244201	0.155606	0.771234	-0.144518	-0.0780678	-0.0153072	0.343894	-0.0459341	-0.0881461	0.0789835	0.0107525	0.0734157	-0.0755718	-0.208585	-0.233586	-0.134134	0.00683471	-0.0308042	-0.0987245	-0.149474	-0.215076	0.0470534	-0.0741163	-0.114234	-0.0315649	0.234752	0.349755	-0.0437295	-0.180441	-0.105704	0.833302	0.156215	-0.000413681	-0.108586
N-[4-(Aminosulfonyl)phenyl]-5-(morpholinosulfonyl)-2-furamide	0.141074	-0.158475	-0.181357	-0.0703473	-0.145077	0.0624657	-0.00432751	-0.0761215	-0.126218	-0.12103	-0.104527	-0.0753207	-0.0902654	0.112178	-0.0400699	-0.202116	0.0274742	-0.23069	0.249675	-0.00684762	-0.172787	-0.113013	0.116455	0.636268	0.0893008	-0.09643	-0.204041	-0.0187506	0.318106	0.198092	0.0108267	0.0686333	-0.111698	0.144729	-0.16291	-0.0579264	-0.0204634	-0.146941	0.138884	0.0982453	-0.206219	-0.243819	0.0283968	0.0229052	0.38845	-0.173973	0.18833	0.335526	0.135698
2,4-dihydroxyheptadec-16-en-1-yl acetate	-0.0490015	0.00512638	0.211476	0.015831	0.456305	-0.186583	0.067733	-0.250743	0.0433717	0.432931	0.288285	-0.125065	0.186103	-0.258215	0.121385	0.152585	0.35572	0.0900032	-0.115497	0.122043	0.161354	0.116162	-0.0122102	-0.114677	0.119397	0.0400111	0.226034	0.187292	-0.230983	0.0175106	-0.0544813	-0.0239959	0.0879165	0.0373468	-0.304861	-0.277757	0.180683	0.0908528	-0.258515	-0.00500749	0.076278	0.292614	-0.270239	-0.0683043	-0.300719	0.0567486	0.00746353	-0.161309	0.0588265
4-(3-Methyl-5-oxo-4,5-dihydro-1H-pyrazol-1-yl)benzoic acid	-0.182893	0.405014	0.561772	0.276291	0.63419	-0.178228	0.11141	-0.106477	0.32464	0.415363	0.40332	-0.10603	0.40435	-0.255401	0.188042	0.535337	0.389735	0.349815	-0.265263	-0.104952	0.0291194	0.599695	0.0342558	-0.200239	0.406107	0.316438	0.298268	-0.2004	-0.149595	-0.0531993	-0.151219	0.0356828	0.0522223	-0.0467755	-0.216621	-0.291422	-0.19257	-0.115108	-0.152928	0.053178	0.0103478	0.315188	-0.172462	-0.227241	-0.117705	0.18618	-0.0363976	-0.141746	0.157721
2-({[4-(6-methyl-1,3-benzothiazol-2-yl)phenyl]imino}methyl)phenol	0.367033	-0.301872	-0.320902	-0.264466	-0.287344	0.0136027	-0.221967	0.149588	-0.0313549	-0.316928	-0.305272	0.282201	-0.308911	0.457738	-0.302032	-0.279377	-0.32139	-0.277141	0.173442	0.24713	-0.191454	-0.345339	-0.283656	0.380753	-0.131385	0.000709608	-0.252484	0.229363	0.573329	-0.0353549	0.271483	-0.276274	-0.292196	-0.252555	0.239489	0.323205	0.0290469	-0.0601967	0.642822	-0.264693	-0.273901	-0.133235	0.0986915	0.235453	0.65402	-0.21932	0.183017	0.247343	-0.260071
8-Hydroxyquinoline	0.266289	-0.1201	-0.222016	-0.0967842	-0.279831	0.0236579	-0.161377	0.396325	-0.0792652	-0.316868	-0.255679	0.107007	-0.197254	0.496216	-0.177293	-0.203517	-0.366316	-0.206247	-0.0365155	0.027869	-0.164961	-0.249659	-0.151163	0.0304956	-0.134447	-0.0332842	-0.246726	0.182764	0.30475	-0.154438	0.315149	-0.110981	-0.136686	-0.155148	0.258022	0.485994	0.109514	-0.183699	0.267818	-0.109592	-0.253619	-0.061387	0.0779035	0.336186	0.349599	-0.107525	0.0861814	0.345508	-0.136925
6-phenyl-3,4-dihydro-1H-2,5-benzoxazocin-1-one	0.194729	-0.177807	-0.22167	-0.146741	-0.228178	0.0414225	-0.0934488	-0.118054	-0.152003	-0.273914	-0.245097	-0.00489796	-0.215994	0.208014	-0.160276	-0.338627	-0.156128	-0.175016	0.567258	0.495268	-0.231648	-0.206574	-0.000747923	0.24355	-0.0550163	-0.119932	-0.212443	0.36672	0.18817	0.106704	-0.0827885	-0.0544432	-0.253181	0.00879571	-0.0937162	-0.0228347	-0.0647311	-0.163582	0.422218	-0.0320274	-0.18927	-0.321752	0.0716818	0.178935	0.316847	-0.110566	0.215718	0.11759	-0.0278851
Capryloylglycine	0.0440832	-0.168639	-0.206608	-0.17086	-0.147883	0.00791388	-0.152269	0.176666	0.00412944	-0.0951134	-0.132754	0.0962027	-0.0890602	0.750636	-0.145344	-0.129208	-0.211636	-0.15777	0.0215342	-0.0356921	-0.166547	-0.169875	0.136925	-0.0480969	-0.0706629	0.0112802	-0.124358	-0.0535016	0.0240301	-0.0803794	0.0556011	0.063646	-0.112183	0.166262	0.0923555	0.369457	-0.129957	-0.0997717	0.187425	0.0683594	-0.117646	-0.164482	-0.031418	0.1354	0.174492	-0.139428	-0.050908	0.148445	-0.0434582
15-epi Cloprostenol	0.00658832	-0.186939	-0.227414	-0.215015	-0.135919	0.253979	-0.245846	0.127656	-0.133318	-0.195175	-0.188331	0.0760302	-0.212529	0.0358482	-0.259303	-0.0973521	-0.21629	-0.178558	0.251685	-0.0181313	-0.15745	-0.217442	-0.043196	0.0342602	-0.177786	-0.148216	-0.0811047	0.00272195	0.0600647	0.630807	0.0716989	-0.0391345	-0.163042	-0.100919	0.416459	0.132393	-0.041639	-0.0836854	0.0905376	-0.0793245	-0.118809	-0.182869	-0.0194684	0.173741	0.00841277	-0.117881	0.0521661	-0.137618	-0.259909
Mesterolone	0.159807	-0.297542	-0.370587	-0.24959	-0.344115	0.154206	-0.284015	0.315464	-0.223185	-0.285618	-0.333794	0.319136	-0.246425	0.573566	-0.217598	-0.225194	-0.403879	-0.31103	0.326271	-0.140118	-0.282112	-0.375265	-0.207667	0.279744	-0.310995	-0.196157	-0.338013	-0.195401	0.404888	-0.093408	0.214999	-0.22295	-0.285219	-0.242114	0.571299	0.565279	0.0159825	-0.22727	0.411838	-0.212446	-0.228451	-0.253215	0.320238	0.226779	0.536308	-0.141896	0.0272535	0.0869197	-0.192735
3-[1-(phenylsulfonyl)-2-pyrrolidinyl]pyridine	-0.169929	-0.0479356	-0.0462162	0.0777485	-0.0628592	-0.0822324	0.0256962	-0.203318	0.107177	0.0868417	0.00869918	-0.260408	0.0476024	-0.131728	-0.0956825	-0.0754338	0.00799176	-0.102855	0.00951299	-0.117004	0.166873	0.0712385	0.206729	-0.0681939	0.175404	0.0912387	-0.0232382	-0.141129	-0.0641953	-0.181632	-0.120028	0.197323	-0.030295	0.148075	-0.202216	-0.212823	-0.167144	-0.0235886	-0.0897126	0.194116	-0.0280863	0.145159	-0.0702227	-0.125509	-0.0421853	-0.0761546	-0.129561	-0.312552	0.0440118
L-(+)-Citrulline	0.00822293	0.326366	0.300612	0.27689	0.0312329	-0.2278	0.315318	0.0401274	0.279632	-0.0069396	0.23565	-0.261516	0.215474	-0.215946	0.189076	0.217453	0.257661	0.190612	-0.228726	-0.12598	0.382428	0.345771	0.233793	-0.136859	0.13926	0.251716	0.314884	0.0483727	-0.251787	-0.180116	-0.284874	0.364989	0.212804	0.257759	-0.314101	-0.295199	-0.0572233	0.333224	-0.364285	0.32317	0.083701	0.284135	-0.173854	0.0295369	-0.215627	0.217516	-0.0837316	0.0814262	0.0952323
Stearic acid	0.252026	-0.216794	-0.196938	-0.172068	-0.170897	0.220014	0.144119	-0.174528	-0.0474476	-0.0284679	-0.171154	0.238896	-0.150721	-0.147645	-0.0999888	-0.137314	0.0900325	-0.179436	0.0438674	0.390658	0.134254	0.10603	-0.192883	-0.0148285	-0.0325395	-0.0454651	0.0895445	0.408861	0.0274085	0.433419	-0.0080048	-0.181358	0.0437801	-0.138939	-0.0917368	-0.125997	-0.0474574	0.29099	0.0477818	-0.183374	0.244334	-0.298342	0.0568632	0.158239	-0.0439111	-0.176597	0.0859137	0.476483	0.0961663
D-Galactosamine	-0.0411205	-0.342481	-0.393574	-0.208845	-0.355711	0.132774	-0.265944	-0.0230813	-0.0785804	-0.136965	-0.319517	0.0402706	-0.256514	0.123744	-0.0918452	-0.12317	-0.279565	-0.290149	0.179167	0.131519	-0.230097	-0.352513	-0.222048	0.0175421	-0.238362	-0.0615334	-0.181647	-0.0205219	0.0768273	0.557912	0.169486	-0.22875	-0.113987	-0.226807	0.205867	0.28064	-0.0675687	-0.130899	0.0697677	-0.267935	-0.261953	-0.277521	0.340016	0.0616218	0.0950504	-0.276856	-0.00693515	0.287699	-0.12791
4-Hydroxyretinoic Acid	0.0636221	-0.271408	-0.179637	0.0405436	-0.0933468	-0.0187915	-0.0370113	0.0641355	0.200194	0.0166668	-0.187885	0.231037	-0.0320578	0.0661002	-0.05257	-0.0568015	0.104136	-0.256208	-0.063346	0.0773086	-0.208834	-0.107966	-0.0867954	-0.0300114	0.132064	0.181861	-0.170436	-0.0135839	0.0734696	0.200531	0.383509	-0.0672649	-0.0635011	-0.145379	-0.0416899	0.109495	0.114544	-0.0703682	0.0746481	-0.059969	-0.138475	-0.209082	0.0610836	-0.113687	0.121107	-0.217219	-0.00730973	0.49257	0.0483329
Isoferulic acid	-0.084638	-0.323233	-0.26296	0.0113457	-0.158948	0.137671	-0.0736743	-0.129328	-0.155749	-0.271365	-0.238679	-0.0318608	0.0942061	0.262407	0.107513	-0.297224	-0.14626	-0.322513	-0.0614352	0.5157	-0.208883	-0.179826	0.000209243	-0.0818293	-0.152868	-0.136192	-0.253771	0.348197	0.00285037	0.357602	0.314203	0.0178857	0.0801678	0.0021847	0.079539	0.179193	0.37654	-0.204891	-0.00206043	-0.00690844	-0.232458	-0.261467	0.256653	-0.134462	-0.0841071	-0.199143	0.0711302	0.293736	-0.0808694
9-KODE	-0.176362	0.122682	0.114061	0.401092	0.133678	-0.13779	0.542624	-0.271235	0.52543	0.0252634	0.0963626	-0.251706	0.184308	-0.197009	0.358525	0.312396	0.252935	0.0438826	-0.155797	-0.0643115	0.523707	0.281773	0.404395	-0.0225645	0.396071	0.522531	0.51179	-0.0599556	-0.116402	-0.0614639	-0.178352	0.499411	0.190296	0.465783	-0.26299	-0.212554	-0.148561	0.0211595	-0.244576	0.474542	0.0598298	-0.0839099	-0.0915513	-0.170872	-0.116513	0.0396893	-0.147217	0.00788581	0.292882
Solanidine	-0.122319	0.653601	0.392926	-0.0349816	-0.0443689	-0.121536	-0.0704835	-0.0552816	-0.0423761	-0.0691162	0.0425551	-0.105556	-0.0791978	-0.107697	0.129151	-0.0242281	0.043595	0.68832	-0.0667208	-0.0214873	-0.0632511	0.12701	-0.0303076	-0.0468715	-0.0934202	-0.0520428	-0.0639357	-0.0421768	-0.116509	-0.14611	-0.0820419	-0.0202355	-0.0614156	-0.0500211	-0.116829	-0.0959328	-0.0253264	-0.0362474	-0.0596159	-0.0510211	0.380084	0.0251896	0.0365938	-0.110525	-0.0572009	0.908305	-0.0996491	0.0681314	-0.106139
3-[(4-hydroxyphenyl)methyl]-octahydropyrrolo[1,2-a]pyrazine-1,4-dione	-0.190536	0.124192	0.264224	0.0176158	-0.0218561	-0.102886	0.124662	-0.153924	-0.0670261	0.336507	0.360178	-0.217519	0.109619	-0.160792	0.367398	0.0947667	0.210042	0.287106	-0.0616294	-0.0646921	-0.0176006	0.122695	0.193314	-0.0673667	0.295728	-0.0898262	-0.0254413	-0.10273	-0.187065	-0.204441	-0.0967932	0.171193	0.0141969	0.15766	-0.174533	-0.0727654	-0.136071	0.00670615	-0.115376	0.183449	0.256001	-0.138279	-0.217236	-0.181929	-0.192205	-0.0185174	-0.126928	-0.381699	0.157286
CYM-5442	0.0183105	-0.0562238	-0.0704961	0.208029	-0.0360249	-0.134052	0.324096	-0.130473	0.613878	-0.11522	-0.0432007	-0.126692	0.0123562	-0.159874	0.146934	0.0801259	-0.0227667	-0.0840456	-0.0641646	-0.0613546	0.181181	0.0998006	0.190034	0.0603092	0.400771	0.590109	0.0885693	-0.0684759	0.118938	-0.116607	-0.15176	0.266643	0.0139287	0.0355884	-0.167535	-0.13714	-0.0896905	0.15894	-0.101317	0.249791	0.0154725	-0.0780407	0.302443	-0.0909328	0.0837047	-0.0664476	0.0218557	0.0421237	-0.0418759
3-(4-hydroxy-3-methoxyphenyl)propanoic acid	-0.165725	0.0299701	0.171694	0.0925778	0.194972	-0.149933	0.0637769	-0.1505	-0.0239429	0.599483	0.292412	-0.120404	0.190333	-0.144241	-0.0553605	0.153436	0.145416	0.182782	-0.0637696	-0.0901634	0.0405886	0.00837631	0.0851984	-0.0931175	0.0165163	-0.0471941	0.10018	-0.111088	-0.0829943	-0.138994	-0.106615	0.060155	0.265327	0.105001	-0.0376924	-0.0851588	-0.139633	0.0672673	-0.0999775	0.0808148	0.245014	0.24454	-0.130471	-0.148675	-0.158085	0.0580378	-0.0876036	-0.177885	0.0286803
Dihydrofolic acid	0.152059	-0.406765	-0.390131	0.134235	-0.223805	0.149018	-0.105578	0.0726165	-0.149842	-0.197409	-0.32831	0.190616	0.0152578	0.360833	-0.203406	-0.423849	-0.409237	-0.356315	0.186613	0.149629	-0.231663	-0.357501	0.0127973	0.0247575	-0.205559	-0.110723	-0.320095	0.218753	0.486806	-0.0232316	0.208734	0.036513	0.278114	0.0400498	0.345598	0.354737	0.014695	-0.10402	0.501234	0.0325594	-0.157545	-0.219851	0.0689614	0.24021	0.474129	-0.218718	0.0185197	0.0722219	-0.0760426
(S)-Bromoenol lactone	0.153849	-0.272576	-0.207297	-0.00403013	0.0181012	0.104969	-0.0483355	0.0231528	-0.0548869	-0.0115875	-0.183403	0.00411217	0.0142074	0.259477	0.203125	-0.0932966	0.134877	-0.350978	0.14489	-0.0777464	-0.0361758	-0.0943655	-0.0673313	0.201071	-0.0046051	-0.0172616	-0.158594	-0.0319379	0.0153197	0.0779599	0.0494903	-0.118351	-0.141048	-0.0490069	0.0904085	0.266491	0.20332	-0.119642	0.130325	-0.0776396	-0.291185	-0.139614	0.0657645	0.181964	0.222234	-0.179417	-0.148909	0.327278	0.394449
3-hydroxy-4-(3-hydroxyphenyl)-1,2-dihydroquinolin-2-one	0.104658	-0.180708	-0.201224	-0.120859	-0.159748	0.122479	-0.128768	-0.0344877	-0.140987	-0.123944	-0.100439	0.0565411	-0.16797	0.334794	-0.206148	-0.0923059	-0.173476	-0.171403	-0.00979107	-0.0596482	-0.116112	-0.165433	0.140928	0.173527	-0.219585	-0.110606	-0.0815666	-0.0398142	0.107462	-0.0641641	-0.0268285	0.0578882	-0.107442	0.133555	0.076432	0.0108168	-0.0854826	-0.0547191	-0.0834974	0.030276	-0.118123	-0.156122	0.0557742	0.108376	0.0521218	-0.123332	0.0692211	0.0338816	-0.111723
Diazepam-d8	-0.0382887	0.208067	0.360913	0.380326	0.368282	-0.289417	0.387533	-0.0213615	0.278633	0.307743	0.315094	0.0503731	0.292709	-0.186615	0.401141	0.400564	0.292602	0.311048	-0.164424	-0.145493	0.309376	0.381316	-0.0270464	-0.139124	0.120526	0.311738	0.407766	-0.206976	-0.12723	-0.110216	-0.0964954	-0.0396163	0.219818	-0.020253	-0.158422	0.0878076	-0.194613	0.021506	-0.031742	0.00127882	0.253331	0.0484716	-0.238922	0.00940985	-0.0997468	0.134754	-0.191572	0.0631525	0.586617
IMH	-0.34045	0.16646	0.268714	0.590692	0.170564	-0.116457	0.753161	-0.314914	0.23589	0.295245	0.168347	-0.308425	0.407453	-0.203468	0.601275	0.265545	0.528444	0.149421	-0.127599	-0.11677	0.544097	0.546764	0.282701	-0.235693	0.496865	0.219473	0.358842	-0.198188	-0.38105	-0.0861424	-0.315369	0.344222	0.388879	0.298143	-0.322364	-0.0142829	-0.226211	0.137439	-0.291913	0.351317	0.257357	-0.0913025	-0.112582	-0.245254	-0.207264	0.215584	-0.25512	0.207782	0.668332
2-(acetylamino)-4-(methylthio)butanoic acid	-0.0202312	-0.0993716	-0.121763	-0.178589	-0.0995737	-0.0304771	-0.165683	-0.0196338	-0.0998894	-0.0937502	-0.124238	0.0120315	-0.158085	0.17221	-0.0769684	-0.180713	-0.150871	-0.132076	0.942078	-0.0421603	-0.132069	-0.108763	-0.149669	-0.024715	-0.119267	-0.0813032	-0.0777634	-0.0567783	-0.0796986	-0.0243074	-0.0246383	-0.152931	-0.155629	-0.136104	-0.084781	-0.0870512	-0.0685928	-0.0630363	0.455901	-0.152401	-0.0921072	-0.0992836	-0.0423152	0.224402	0.233563	-0.0930536	0.012619	-0.126651	-0.103619
Ascorbic acid	0.580827	-0.247006	-0.190346	-0.18716	-0.0883398	0.277192	-0.191673	0.222644	-0.191553	-0.23941	-0.159787	0.537548	-0.209693	-0.01071	-0.277934	-0.297532	-0.115598	-0.146709	0.000915223	0.514447	-0.162836	-0.236642	-0.276506	0.382476	-0.250582	-0.172372	-0.117411	0.4225	0.323594	0.0694619	0.536376	-0.260497	-0.183681	-0.236741	0.346414	0.091626	0.27621	-0.0967796	0.598605	-0.254872	-0.156238	-0.0611192	0.0956075	-0.0230566	0.157298	-0.139643	0.182194	0.113695	-0.226124
Thromboxane B1	0.438133	-0.193259	-0.21943	-0.0876764	-0.0778036	0.221653	-0.132785	0.322329	-0.181623	-0.263484	-0.132444	0.373683	-0.203529	-0.109648	-0.113159	0.0415815	-0.118547	-0.194333	0.0439798	-0.0272772	-0.073291	-0.225797	-0.185939	0.510029	-0.216138	-0.162546	-0.17288	-0.0412833	0.291807	0.0267472	0.28157	-0.17317	-0.126079	-0.141442	0.355742	0.0118073	0.0683681	0.0216638	0.352082	-0.147716	-0.0133099	0.0653251	0.141746	0.00460969	0.142527	-0.110048	0.101496	0.0305735	-0.0798666
N'-hydroxy-3-[3-(trifluoromethyl)phenoxy]pyrazine-2-carboximidamide	-0.162088	0.151889	0.163576	0.223505	0.462559	-0.224356	0.334168	-0.134458	0.407053	0.219299	-0.00337663	0.00907924	0.138483	-0.0572096	0.324071	0.548518	0.137402	0.12526	-0.0898973	-0.0759837	0.41268	0.41817	-0.124616	-0.105726	0.120292	0.471625	0.496386	-0.107602	-0.117519	0.0195457	-0.118114	-0.150859	0.157089	-0.125231	-0.132843	0.0836006	-0.132623	0.171583	-0.102121	-0.118379	0.225458	0.12671	-0.159856	-0.0867296	-0.124719	0.00268647	-0.134847	0.0499958	0.43955
Biocytin	0.365296	0.022119	-0.0955108	0.0300005	-0.233218	0.229728	-0.0645368	0.221172	-0.17971	-0.333342	-0.225261	-0.103869	0.131377	0.411403	-0.0785817	-0.301004	-0.263306	-0.18232	-0.121528	0.193268	-0.0892045	-0.0116001	0.276138	0.0407081	-0.130341	-0.166953	-0.14841	0.472683	0.00239438	-0.134597	-0.151021	0.300791	0.0376328	0.300927	-0.0100417	0.0213171	0.112687	-0.116933	-0.0295422	0.267294	-0.240031	-0.147321	0.0142684	0.316294	0.0181848	0.020317	-0.0273062	0.177991	-0.0279689
LPE 22:0	0.186215	-0.144116	-0.129962	-0.0920703	-0.115925	0.0101614	-0.104277	0.368215	-0.0924683	-0.241513	-0.0638272	0.206089	-0.184539	0.0294212	-0.0269101	-0.0547696	-0.152184	-0.163394	-0.0210238	-0.00294963	-0.1464	-0.114787	-0.010591	0.120936	-0.113392	-0.0460169	-0.103164	-0.00141998	0.271066	-0.0163142	0.224425	0.0380543	-0.0303513	0.0130617	0.0786495	0.0235097	0.0101005	-0.0913988	0.0163036	0.0723311	-0.13324	-0.0806424	0.124122	0.0403278	0.0985948	-0.14357	0.14891	0.193527	-0.102495
SQH	-0.21278	0.0202174	0.207365	0.105347	0.0962803	-0.13853	0.397501	-0.231259	0.0636849	0.106983	0.290354	-0.06784	0.181808	-0.361332	0.216258	0.315751	0.321666	0.183506	-0.15698	-0.102531	0.195091	0.29794	0.0765137	-0.194566	0.123977	0.0360569	0.242668	-0.13266	-0.145813	0.00149278	-0.175792	0.0780974	0.183851	0.100219	-0.220791	-0.214487	-0.168476	0.243107	-0.27454	0.113221	0.560675	-0.0375422	0.213529	-0.184515	-0.27614	-0.0530751	-0.147413	-0.10115	0.239911
Cyclohexylsulfamate	0.0499617	-0.303859	-0.290132	-0.00787433	-0.190851	0.348002	-0.200177	0.355716	-0.120807	0.0250426	-0.221241	0.15926	0.0412006	0.306712	0.0269852	-0.227195	-0.358519	-0.251169	0.0863469	-0.0828892	-0.256518	-0.281099	-0.0215703	0.0697266	-0.178087	-0.131366	-0.258819	-0.150013	0.0135	0.181615	0.171674	-0.0270173	0.232764	-0.0442708	0.458572	0.441922	-0.0604165	-0.0908261	0.170842	-0.0381253	-0.106788	-0.206346	0.411854	-0.0916376	-0.101216	-0.204411	-0.06609	0.00909027	-0.157323
Asp-Glu	0.15092	-0.211867	-0.313457	-0.131221	-0.334835	0.0795886	-0.102491	0.158125	0.0863846	-0.400117	-0.317726	0.302123	-0.197413	0.258356	-0.207965	-0.358583	-0.294564	-0.347154	0.206772	0.127244	-0.109511	-0.179822	-0.0169138	0.142316	-0.0469246	0.088801	-0.162893	0.115753	0.590358	0.0509156	0.126107	0.0315356	-0.172685	-0.0344288	0.110855	0.0712363	0.019971	-0.108962	0.620432	0.0240095	-0.323191	-0.211638	0.259311	0.0717294	0.744726	-0.225893	0.0017496	0.234903	-0.144016
Pyridostigmine	0.279158	-0.153979	-0.199361	-0.102093	-0.135775	-0.0284223	0.0386953	0.0166773	-0.0382977	-0.263884	-0.124208	0.00835826	-0.172821	0.0655018	-0.0586994	-0.0750512	-0.181321	-0.223853	0.115708	-0.0253437	-0.0611325	-0.125683	-0.130922	0.845859	-0.0240181	0.0194495	-0.0817271	-0.000674015	0.620129	0.0786264	-0.0119385	-0.116294	-0.129535	-0.122616	0.0641032	0.0256324	0.0106544	-0.091555	0.0427798	-0.0921862	-0.159817	-0.187534	0.322671	0.165309	0.501386	-0.145498	0.355274	0.261221	-0.119117
DGDG (18:3/22:3)	-0.178657	0.0315323	0.122761	0.421246	0.255449	-0.215073	0.203316	-0.162589	0.185927	0.377403	0.201613	-0.196058	0.328189	-0.188447	0.0368073	0.0966644	0.122071	0.201381	-0.141729	-0.0607701	-0.0143367	0.0755678	0.233193	-0.0348773	0.238602	0.172659	0.0746515	-0.0813766	-0.0403741	-0.0714835	-0.14752	0.214829	0.674957	0.29074	-0.112265	-0.199098	-0.0598633	0.18266	-0.108539	0.231481	0.372451	0.00760901	-0.063673	-0.106746	-0.210029	0.0544371	-0.046142	-0.0987644	0.0814575
4-Methoxycinnamaldehyde	0.251142	-0.329897	-0.283795	-0.141057	-0.170738	-0.0346005	-0.168482	0.168308	-0.117948	0.0053262	-0.164891	0.148699	-0.0147706	0.364519	-0.181254	-0.157988	-0.143649	-0.159744	-0.081032	0.338788	-0.297067	-0.244706	-0.151559	0.105374	0.0583309	-0.12336	-0.251796	0.222101	0.06498	0.131384	0.0472451	-0.126558	-0.102092	-0.0953502	0.024205	0.359413	0.222707	-0.182555	0.0639099	-0.121533	-0.199704	-0.371654	0.0773377	0.156225	0.101722	-0.201955	0.0357094	0.257056	-0.0951533
Lauric acid	-0.141312	0.0114857	0.325905	0.17996	0.178295	-0.21271	0.390754	-0.114641	-0.0723889	0.0107797	0.273694	-0.0806677	0.125224	-0.158325	0.138499	0.0522379	0.4378	0.22993	-0.0804679	-0.0427424	0.225876	0.214304	0.0152955	-0.081512	-0.0776309	-0.0776722	0.49623	-0.0569426	-0.115421	-0.104545	-0.0559794	0.0201528	0.0940183	0.144067	-0.170997	0.00610937	-0.084184	-0.00295877	-0.12122	0.0674152	0.100107	-0.0211912	-0.139921	-0.114502	-0.136055	-0.00246661	-0.102873	-0.187382	0.285995
Desacetyl diltiazem	-0.0250846	-0.0506991	-0.0397481	0.281599	0.00998021	-0.0942937	0.250899	-0.0875296	0.527833	-0.00979201	-0.0408093	-0.16788	0.0983065	-0.0984088	0.206678	0.0548319	-0.0580257	-0.0447774	-0.0819307	-0.0782908	0.0122507	0.0860556	0.267769	-0.0694361	0.486979	0.50545	-0.0675388	-0.087876	0.0663854	-0.20982	-0.134353	0.316	0.0568368	0.0673474	-0.119587	-0.0726682	-0.0700774	0.00906994	-0.0771388	0.310405	-0.00883591	-0.133615	0.299496	-0.102821	0.0430625	-0.0285203	-0.0714772	-0.0557737	-0.00442505
LPE 12:0	-0.109091	-0.110142	0.115104	0.0625671	0.0621873	-0.186733	-0.0618856	-0.0163764	0.144328	0.120681	0.0996396	-0.0505401	0.0563722	-0.235811	0.0639867	-0.0122503	0.255132	-0.0475998	-0.191717	-0.150967	0.218742	-0.0511729	0.0312744	-0.170703	0.0567843	0.117409	0.0652699	-0.155216	-0.206299	-0.156065	0.163129	0.039024	0.0168627	0.0595005	-0.196608	-0.0977233	-0.0825787	0.246867	-0.187648	0.0432952	-0.13759	0.339178	-0.283687	-0.178827	-0.2689	-0.0276133	-0.0857088	-0.247485	-0.0234209
S-Adenosylmethionine	0.262018	-0.318074	-0.333864	-0.174905	-0.31386	0.311732	-0.0878006	0.0140427	-0.0279377	-0.135122	-0.126541	-0.0795516	-0.226522	-0.0995416	0.175712	-0.292054	-0.132972	-0.374208	-0.0187367	-0.038141	-0.0300513	-0.210966	0.0227346	0.168779	0.0153262	-0.020963	-0.208552	-0.013833	0.10141	0.22288	0.0339215	0.00496644	-0.232355	-0.0306347	0.0136163	0.0291947	-0.0337709	-0.200768	0.071134	0.0167795	-0.335289	-0.179462	0.352313	0.117448	0.117084	-0.291858	-0.114632	0.213828	0.153665
cyclohexyl{4-[4-nitro-2-(1H-pyrrol-1-yl)phenyl]piperazino}methanone	-0.182373	0.0999433	0.560121	0.482795	0.53407	-0.176554	0.284255	-0.186858	0.175792	0.287849	0.182607	-0.153638	0.594245	-0.211377	0.371465	0.38162	0.61793	0.152364	-0.115168	-0.0552189	0.081871	0.482599	0.181486	-0.0886645	0.483756	0.168831	0.145176	-0.0706896	-0.195764	-0.0514841	-0.0418024	0.143757	0.218557	0.16238	-0.246042	-0.207012	-0.0651776	0.039531	-0.207772	0.193985	0.0737866	-0.0456362	-0.228518	-0.131744	-0.238746	0.218592	-0.112454	-0.0102413	0.29285
4-Hydroxy-2-Oxoglutaric Acid	0.481745	-0.317274	-0.334123	-0.279338	-0.184871	0.262866	-0.25794	0.254827	-0.0777985	-0.280131	-0.179142	0.509424	-0.298268	0.122776	-0.343937	-0.325812	-0.304284	-0.230937	0.0632727	0.158239	-0.277692	-0.367317	-0.293123	0.461427	-0.12307	-0.0683988	-0.242752	0.0710502	0.533255	0.124854	0.451822	-0.273172	-0.251696	-0.294494	0.418606	0.219662	0.0644289	-0.165639	0.72156	-0.279526	-0.289798	-0.0969238	0.159802	0.00217514	0.508946	-0.281222	0.251668	0.105183	-0.27224
3-(2-thienyl)-1,2,4-oxadiazole-5-carbohydrazide	0.311382	-0.14315	-0.058121	-0.134299	0.0937394	0.054995	-0.0843835	0.0172288	-0.149044	-0.301754	-0.0131816	0.20527	-0.136884	-0.0408929	-0.137665	-0.310854	0.111732	-0.0583385	-0.0577513	0.738733	-0.125075	-0.111697	-0.225138	0.133732	-0.122655	-0.130557	-0.0142839	0.691727	0.135071	0.159132	0.311203	-0.181648	-0.16658	-0.147794	-0.00598415	-0.0454925	0.614104	-0.103042	0.231185	-0.188611	-0.129383	-0.121745	0.0380375	0.0104173	-0.017096	-0.0730053	0.258393	0.0531584	-0.229555
methyl 4-{[(4-nitrophenyl)sulfonyl]oxy}adamantane-2-carboxylate	0.082108	-0.219481	-0.295735	-0.180216	-0.182085	0.281017	-0.218824	0.357758	-0.193501	-0.314381	-0.170918	0.243769	-0.279507	0.0441761	-0.17769	-0.175555	-0.213627	-0.284649	0.0756709	0.0225278	-0.141598	-0.172792	-0.107396	0.0553767	-0.161979	-0.163815	-0.225322	-0.0315984	0.228414	0.41747	0.396561	-0.0677552	-0.18709	-0.187475	0.477046	0.337167	0.173049	-0.163594	0.210883	-0.0793875	-0.257503	-0.0873275	0.0575424	0.0576009	0.155816	-0.220774	0.107623	0.104555	-0.12309
FAHFA (18:1/5:0)	0.290184	-0.268643	-0.205353	-0.229897	-0.243062	0.20888	-0.273502	0.179517	-0.0510966	-0.0576639	-0.230324	0.396157	-0.284509	-0.0613304	-0.18987	-0.170426	0.0093866	-0.22473	0.127062	-0.0520457	-0.225304	-0.291217	-0.154646	0.137348	-0.255902	-0.0686152	-0.124252	-0.0925477	0.103954	0.10854	0.41977	-0.163595	-0.161345	-0.119356	0.173321	-0.0444477	-0.0640958	0.033773	0.347641	-0.150967	-0.214285	-0.048229	-0.0184519	-0.0861017	0.154468	-0.197063	-0.0607601	0.284153	-0.0825806
Oxazepam	-0.249272	0.310559	0.38322	0.149631	0.414356	-0.18268	0.373865	-0.297141	0.18072	0.247047	0.616255	-0.127497	0.167625	-0.38369	0.251393	0.0770975	0.67239	0.351813	-0.217376	-0.0479005	0.232991	0.346192	0.0311807	-0.117621	0.280032	0.136403	0.367326	-0.0832401	-0.324801	0.127774	-0.0965069	0.0817647	0.203156	0.120453	-0.37735	-0.372257	0.1427	0.210423	-0.357364	0.0789533	0.307935	0.203442	-0.323288	-0.251145	-0.291757	0.142925	0.254512	0.0919984	0.259132
Tridecylic acid	-0.194175	0.212798	0.586715	0.251071	0.243253	-0.283397	0.44018	-0.196982	0.102326	0.195312	0.42434	-0.0483343	0.34969	-0.24133	0.338592	0.214284	0.646391	0.396252	-0.178477	0.213288	0.24935	0.52082	0.200493	-0.149446	0.227834	0.07811	0.409276	0.124433	-0.188294	-0.127002	-0.0917759	0.225883	0.182733	0.256572	-0.30042	-0.250887	-0.0806034	0.217131	-0.197501	0.255879	0.454851	-0.152732	-0.21863	-0.249348	-0.306516	0.193587	-0.104932	-0.150043	0.233254
15-Deoxy-螖12,14-prostaglandin J2-2-glycerol ester	-0.200082	0.182671	0.374151	0.0180259	0.0611022	-0.193572	0.372459	-0.155739	-0.069751	0.31813	0.39331	0.0694338	0.203336	-0.216528	0.216262	0.168082	0.425799	0.341681	-0.107579	-0.0688149	0.235028	0.451249	0.102792	-0.103899	0.075216	-0.0963434	0.276342	-0.102941	-0.170611	-0.0953539	-0.0967553	0.0672392	0.236242	0.125	-0.219956	-0.186318	-0.13948	0.345704	-0.181063	0.103057	0.738611	-0.143181	-0.196683	-0.170799	-0.238806	0.0765701	-0.153527	-0.0853037	0.289349
2-Isopropylaniline	-0.113741	0.0128779	0.123352	0.0591725	0.0247049	-0.144572	0.504648	-0.126538	-0.0324027	0.307032	0.0905672	0.27026	0.151758	-0.208036	0.14054	0.143156	0.271321	0.113372	-0.105292	-0.0602882	0.563307	0.427608	-0.101116	-0.104871	0.0446733	-0.0573243	0.446622	-0.0962864	-0.163376	0.0070573	-0.121466	-0.107067	0.423496	-0.00149598	-0.203423	-0.16896	-0.132315	0.539462	-0.163287	-0.0790253	0.675097	-0.120147	-0.173793	-0.0765439	-0.222099	0.0548729	-0.143281	0.182022	0.256187
FKK	-0.217256	-0.0280708	0.308026	0.41692	0.303329	-0.228499	0.39421	-0.160247	0.0413165	0.223854	0.233584	-0.101468	0.323611	-0.195841	0.104935	0.0473023	0.419573	0.255424	-0.116405	-0.0535227	0.120122	0.219894	0.215716	-0.0650289	0.156602	0.0187997	0.391067	-0.0740378	-0.077443	-0.130071	-0.0733415	0.217092	0.555807	0.352962	-0.121657	-0.183164	-0.0264626	0.146904	-0.12777	0.265506	0.296145	-0.121072	-0.152852	-0.179733	-0.238698	0.0662057	-0.139949	-0.232529	0.136864
ethyl 1-[2-(4-methoxyphenoxy)-5-nitrobenzoyl]-4-piperidinecarboxylate	-0.233255	0.884449	0.649305	0.0224915	0.220424	-0.234437	0.0938897	0.152558	-0.0547661	-0.0296736	0.47401	-0.175534	0.0392761	-0.257351	0.0767305	0.0203066	0.22412	0.800272	-0.124888	-0.112295	0.0443222	0.321832	-0.123453	-0.0808929	-0.0268488	-0.0866692	0.158283	-0.0999459	-0.247621	-0.168817	-0.172063	-0.0959519	0.0538108	-0.108355	-0.232902	-0.262953	0.0908449	0.0491301	-0.148899	-0.112597	0.402382	0.379274	-0.0709081	-0.216075	-0.22305	0.742116	0.275683	0.0129858	-0.0746416
2-(14,15-Epoxyeicosatrienoyl) glycerol	0.532564	-0.103743	-0.104023	-0.184843	-0.108443	0.430433	-0.188579	0.358253	-0.142331	-0.151648	-0.0964445	0.431025	-0.187787	-0.0585486	-0.169038	-0.185721	-0.143458	-0.0589057	0.0517194	-0.0115824	-0.128612	-0.14391	-0.134691	0.37358	-0.181253	-0.144964	-0.071792	-0.0155039	0.157848	-0.0672192	0.364015	-0.136453	-0.109962	-0.116259	0.501519	0.00750766	0.0325734	-0.0630003	0.547791	-0.121873	-0.0873146	-0.0223421	0.132007	-0.0245136	0.0569418	-0.0885827	0.0110025	-0.018076	-0.139909
Morphine	0.267754	-0.150621	-0.171246	0.00664925	-0.152484	-0.000449041	0.063074	-0.127013	-0.10045	-0.0919991	-0.130857	0.0253634	-0.158755	0.0448028	-0.139545	-0.117033	-0.0314431	-0.149767	-0.0169176	0.518739	-0.127711	-0.123674	-0.225016	0.630561	-0.0865918	-0.0654405	-0.119343	0.384621	0.470462	0.262875	-0.0758303	-0.219574	-0.125959	-0.20009	-0.0718767	0.0282847	-0.0208344	-0.0842785	0.118001	-0.217328	-0.0954636	-0.216802	0.195092	-0.017585	0.345225	-0.123643	0.399817	0.426037	-0.0036756
DL-o-Tyrosine	-0.170513	0.103107	0.133025	0.26879	-0.00019342	-0.080006	0.247839	-0.0782269	-0.0410935	0.0360092	-0.0282181	-0.209723	0.45767	0.304216	0.262411	0.0026771	-0.0693946	0.131608	-0.15537	-0.0504998	0.0169162	0.172122	0.293346	-0.0472545	0.186979	-0.0474062	-0.00709889	-0.0746868	-0.173335	-0.246865	-0.116371	0.340964	0.421834	0.353502	-0.0830043	0.0488794	-0.0527693	-0.0140219	-0.102866	0.334002	0.0329758	-0.0927577	-0.134685	-0.205526	-0.0988264	0.13647	-0.0838834	0.0488962	0.132002
Resveratrol	0.176656	-0.2781	-0.330669	-0.141034	-0.242067	0.0467133	-0.0917924	-0.056765	-0.0785856	-0.134951	-0.199307	-0.0456933	-0.152116	0.359979	-0.244972	-0.182125	-0.209827	-0.204245	0.0158606	0.122815	-0.227236	-0.315862	0.125827	0.406967	0.0334768	-0.0627204	-0.258622	0.0462575	0.336522	0.0930547	0.0443742	0.0658931	-0.108914	0.169196	0.108898	0.247136	0.064675	-0.187421	0.180825	0.0939187	-0.214722	-0.314203	0.00689908	0.195229	0.383787	-0.181522	0.0816864	0.275984	-0.0580463
TKK	-0.119487	-0.0630877	0.0388497	0.40486	0.167177	-0.164119	0.10606	-0.127089	0.226145	0.263733	0.0683103	-0.14191	0.253864	-0.175741	0.0266334	-0.0243091	0.135289	0.0686576	-0.104212	-0.0527008	0.0388018	-0.00693459	0.302551	-0.0579699	0.242843	0.212356	-0.0348035	-0.0176478	0.0096339	-0.171456	-0.0847925	0.307892	0.608276	0.332487	-0.040036	-0.188535	-0.0483473	0.365363	-0.0369498	0.316979	0.220603	0.118333	-0.0964516	-0.101709	-0.15121	0.060328	-0.100239	-0.190425	-0.000627437
Deoxynivalenol	-0.230256	0.299028	0.525741	0.299267	0.619467	-0.221013	0.431725	-0.247228	0.261998	0.363473	0.481611	-0.125054	0.388765	-0.263057	0.336281	0.39932	0.648663	0.428537	-0.253193	-0.105179	0.177907	0.607866	0.334104	-0.157647	0.394723	0.25388	0.51401	-0.138732	-0.339477	0.075728	-0.162285	0.281829	0.338909	0.388617	-0.389087	-0.364435	-0.107039	0.140158	-0.384016	0.350716	0.412567	0.00641983	-0.381958	-0.207805	-0.422253	0.150085	-0.102687	-0.0284402	0.455502
N6,N6,N6-Trimethyl-L-lysine	0.212325	-0.27	-0.293934	-0.192903	-0.243515	0.181127	-0.264631	0.401787	0.133406	-0.346786	-0.256902	0.416681	-0.294968	0.150742	-0.201553	-0.186359	-0.398325	-0.27308	0.017565	-0.078522	-0.302237	-0.318995	-0.026095	0.0296034	-0.0963816	0.132067	-0.24584	-0.116936	0.406004	-0.00893244	0.400247	0.0117034	-0.219717	-0.153272	0.410976	0.160704	-0.0173788	-0.154077	0.305147	0.0149135	-0.255434	-0.149218	0.331744	-0.0176727	0.277602	-0.20852	0.0820488	0.0413803	-0.384582
N'-(4-chlorobenzoyl)-3-[4-(trifluoromethoxy)phenyl]acrylohydrazide	0.226477	-0.180576	-0.241574	-0.0663812	-0.176706	-0.0112142	0.0389696	-0.019966	-0.167064	-0.216682	-0.129834	0.117093	-0.187655	-0.000859859	-0.0911927	-0.141858	-0.198852	-0.243117	0.0386202	-0.0484748	-0.0288579	-0.188823	-0.210682	0.774044	-0.172077	-0.10115	-0.14241	-0.0147654	0.787333	0.0635234	-0.0368323	-0.219005	-0.126975	-0.208839	0.0909876	0.170108	-0.0136407	-0.106543	0.153123	-0.19949	-0.161462	-0.140697	0.283758	0.163443	0.715536	-0.145838	0.293662	0.236604	0.0386155
Stercobilin	-0.164922	0.177873	0.587552	0.13321	0.314593	-0.265998	0.364643	-0.192495	-0.071859	0.458029	0.602262	0.0411974	0.42734	-0.327857	0.236885	0.201793	0.66798	0.422712	-0.15954	-0.0702432	0.125256	0.522518	0.0664622	-0.159421	0.190442	-0.112426	0.292883	-0.125939	-0.253424	0.0135649	-0.132978	0.01912	0.283895	0.103831	-0.332959	-0.275441	-0.145733	0.280755	-0.267165	0.0765402	0.606604	-0.0678686	-0.279308	-0.108272	-0.322458	0.133288	-0.0638544	-0.0167075	0.350932
Dehydroepiandrosterone (DHEA)	-0.221497	-0.0197141	0.149867	0.42544	0.319882	-0.255482	0.276695	-0.230129	0.14283	0.400023	0.334891	-0.150373	0.305295	-0.123351	0.0392543	0.0321573	0.201732	0.241126	-0.215564	0.115158	-0.00963768	0.0287385	0.241099	-0.131653	0.310248	0.122133	0.134698	0.0101863	-0.0704305	-0.129286	-0.164982	0.217621	0.632021	0.335396	-0.181586	-0.196413	-0.15902	0.188391	-0.088923	0.244126	0.306703	0.0658262	-0.208072	-0.233296	-0.266383	-0.0464899	0.14237	-0.218048	0.0993806
L-Cystathionine	-0.104084	0.300243	0.0906676	0.280466	-0.00629427	0.1034	0.356142	-0.265173	0.118214	0.149224	0.12899	-0.335046	-0.0182684	-0.282631	0.268357	0.267075	0.152582	0.196531	-0.264343	-0.117602	0.400213	0.204398	0.115707	-0.032361	0.222514	0.102413	0.202477	-0.0869159	-0.144714	-0.216283	-0.325128	0.179616	0.018727	0.117185	-0.0259805	0.0123722	-0.184645	-0.00805365	-0.260114	0.140669	0.116257	0.130177	-0.0767111	-0.0413768	-0.049757	0.248581	-0.12048	-0.140589	0.235405
Eicosapentaenoic acid	-0.172789	0.280934	0.541369	0.184973	0.576956	-0.242971	0.380772	-0.301727	0.237977	0.568671	0.503826	-0.0629559	0.277164	-0.355543	0.337527	0.468381	0.642184	0.440167	-0.275889	0.146662	0.308489	0.522423	-0.049616	-0.233223	0.248518	0.219416	0.60484	0.115318	-0.359784	0.0535934	-0.198664	-0.0351972	0.187731	0.0485771	-0.41026	-0.334866	-0.0724274	0.169745	-0.366144	-0.00743882	0.472171	0.0683113	-0.372072	-0.214902	-0.47598	0.152623	-0.0443543	-0.0864398	0.299212
N-[2-(1,5-dimethyl-4-nitro-1H-pyrazol-3-yl)vinyl]-N,N-dimethylamine	-0.251448	0.238983	0.62215	0.374586	0.367382	-0.171236	0.416459	-0.213183	-0.0187803	0.370008	0.40277	-0.154335	0.64665	-0.190541	0.434061	0.329281	0.661067	0.311348	-0.141936	-0.116939	0.0912448	0.704388	0.358254	-0.0479601	0.446911	-0.0356846	0.111078	-0.14372	-0.225004	-0.0990055	-0.154606	0.298456	0.327682	0.307549	-0.297559	-0.249205	-0.145951	0.170489	-0.272239	0.355379	0.511552	-0.153226	-0.210166	-0.200598	-0.255469	0.220912	-0.203416	-0.0466546	0.4513
LPC 18:2	0.14938	-0.209136	-0.152457	-0.0574438	-0.118577	-0.00991004	-0.150084	0.366119	0.0409837	-0.207347	-0.143622	0.132545	-0.137252	0.17955	-0.0248515	-0.0690527	-0.19084	-0.192081	0.171206	-0.0670867	-0.236255	-0.152464	0.144756	-0.0707636	0.00992711	0.0684462	-0.160353	-0.0714623	0.111636	-0.120261	0.163511	0.162593	-0.0198867	0.135385	0.0852285	0.0388181	-0.0684583	-0.110401	0.113579	0.205851	-0.161751	-0.190988	0.0652001	0.130837	0.061763	-0.151468	-0.00438705	0.0770268	-0.122872
DL-伪-Tocopherol	0.135413	-0.209878	-0.222196	-0.308468	-0.0955747	0.226672	-0.360441	0.242917	-0.163245	-0.244758	-0.26763	0.444258	-0.225991	-0.0158468	-0.312237	0.0406974	-0.236572	-0.198528	0.150012	0.0394458	-0.234568	-0.256774	-0.31476	0.169823	-0.398803	-0.152055	-0.0813003	-0.0177873	0.215461	0.654633	0.506069	-0.323785	-0.241031	-0.34666	0.456428	0.228532	0.0662674	-0.117986	0.225038	-0.344138	-0.126105	-0.066639	0.11559	0.0388644	0.086599	-0.157935	0.0721168	0.126673	-0.27701
5,6-dimethyl-4-oxo-4H-pyran-2-carboxylic acid	-0.0596923	-0.082885	-0.0631387	0.327809	-0.0527623	-0.171425	0.308067	-0.0183734	-0.0318007	-0.132418	-0.00337884	-0.0672237	0.115431	-0.0569476	0.250396	-0.0671155	0.0929955	-0.106354	-0.0153611	-0.0582669	0.316322	-0.0354795	-0.0409702	-0.0819745	-0.0798813	0.0352064	-0.0906786	-0.0616576	0.0108863	-0.145964	0.0983332	-0.0592881	0.0764263	-0.0867798	-0.0248972	0.546598	-0.0303244	0.0856199	0.0522434	-0.0381764	-0.0662675	0.238222	-0.00125315	0.0682456	0.132512	-0.011532	-0.0199832	0.194846	0.636338
1-[(3S)-3-(1-Methyl-1H-benzimidazol-2-yl)-1-pyrrolidinyl]ethanone	-0.0501752	-0.160818	-0.147655	-0.202503	-0.115035	0.456612	-0.148836	-0.0893412	-0.124809	-0.119096	-0.136765	-0.0268177	-0.0911678	-0.107485	0.0845571	-0.125215	-0.0660193	-0.153509	-0.0972493	0.0447699	-0.11501	-0.082256	-0.103061	-0.0215557	-0.145216	-0.108993	-0.132202	0.0094008	0.087044	0.295997	0.0475321	-0.112417	-0.02454	-0.084698	0.263168	0.117976	0.129164	-0.076133	-0.0203333	-0.116711	-0.1373	-0.142254	0.652301	-0.113532	-0.0532647	-0.121583	-0.0836495	0.188989	-0.0592398
4-(2,3-dihydro-1H-indol-1-yl)-1-phenyl-1H-pyrazolo[3,4-d]pyrimidine	0.235317	-0.19832	-0.227209	0.0251446	-0.221089	0.0990689	-0.00991347	0.0302533	-0.118825	-0.0877034	-0.171679	0.00853391	-0.167013	0.0112584	-0.106473	-0.134007	-0.0790001	-0.272083	-0.0561901	0.238259	-0.157953	-0.175841	-0.117022	0.590333	-0.081808	-0.0918012	-0.188237	0.207361	0.513938	0.25165	-0.0501534	-0.0830705	-0.0426432	-0.0921112	0.0390626	-0.0273549	-0.0489591	-0.096448	0.0415345	-0.0730144	-0.177346	-0.203285	0.195233	-0.00301784	0.356341	-0.182153	0.302507	0.432426	-0.0170699
2-{[2-(4-methylpiperazino)phenyl]methylene}hydrazine-1-carbothioamide	0.268787	-0.129656	-0.161334	-0.035514	-0.141368	-0.0486212	0.0841223	-0.0978214	-0.0996275	-0.197082	-0.0997209	-0.00514125	-0.143243	0.0416557	-0.089491	-0.0943016	-0.105714	-0.158339	0.0363937	0.325543	-0.07742	-0.0968074	-0.189301	0.796267	-0.0849731	-0.0449129	-0.0863021	0.246629	0.582976	0.217382	-0.0901544	-0.179486	-0.114423	-0.165354	-0.0686622	0.0184223	-0.0328515	-0.0835196	0.0554827	-0.172121	-0.101506	-0.202924	0.289644	0.0575478	0.434122	-0.107073	0.433469	0.363673	-0.0532656
15-Deoxy-螖12,14-prostaglandin A1	0.464941	-0.209195	-0.234784	-0.119893	-0.0918527	0.276138	-0.163804	0.319647	-0.188647	-0.253655	-0.151298	0.391432	-0.223177	-0.0871212	-0.135131	-0.0329004	-0.152047	-0.202289	0.141737	-0.0275704	-0.105272	-0.246759	-0.196432	0.545268	-0.226212	-0.170376	-0.178122	-0.0445039	0.297551	0.021758	0.304286	-0.188659	-0.123367	-0.155748	0.404678	0.0105278	0.0552528	0.00815841	0.451886	-0.166041	-0.0398646	0.038772	0.151714	0.00521322	0.170706	-0.129467	0.110797	-0.00458139	-0.117425
19(R)-Hydroxy-prostaglandin E2	-0.1002	0.0887007	0.0743539	0.122006	0.0119583	-0.17042	0.202911	-0.137369	0.532522	-0.0700133	-0.00571539	-0.0858083	-0.0515634	-0.174826	0.213604	0.225791	0.248449	0.0126725	-0.0828066	-0.0623757	0.526231	0.0722752	0.116846	-0.0993092	0.105625	0.506208	0.412188	-0.0148029	-0.154693	-0.0807383	-0.133113	0.220808	0.0106023	0.195169	-0.145494	-0.17203	-0.0892409	0.460124	-0.116163	0.174768	-0.0556615	0.238775	-0.143469	-0.119917	-0.102045	0.0690403	-0.140324	-0.0729753	0.00433699
MMK	0.3965	-0.20374	-0.113403	-0.0820191	0.0236645	0.199887	0.0512991	-0.143531	-0.103021	-0.288175	-0.0966519	-0.00972048	-0.081874	-0.146193	-0.00924769	-0.244211	0.237353	-0.186667	-0.0790755	0.260276	0.107358	-0.0145799	0.104535	0.0659201	0.0295869	-0.0775092	0.066841	0.59594	0.0296448	0.122595	0.119075	0.133953	-0.092185	0.203587	-0.121714	-0.10826	0.401459	0.0669018	-0.0952407	0.136803	-0.0756418	-0.181712	-0.115539	0.395074	-0.0472619	-0.066962	-0.0793775	0.0579499	0.0646292
Deoxyadenosine	0.331975	-0.284875	-0.179022	0.0883287	-0.0321715	0.18167	0.0537192	0.0696691	-0.172141	-0.186801	-0.158581	0.228949	-0.0136175	0.102569	0.0665006	-0.308414	0.032704	-0.246383	0.0197708	0.273367	-0.13768	-0.121908	-0.0813832	0.726521	-0.0208295	-0.135456	-0.169014	0.163329	0.445976	0.0873787	0.336585	-0.086988	0.0413657	-0.0531319	0.257059	0.130443	0.336513	-0.152975	0.384385	-0.0573095	-0.198402	-0.303703	0.144104	-0.0990798	0.333959	-0.149174	0.17973	0.23429	0.034493
N-Acetyldopamine	0.119392	-0.224163	0.131679	0.337222	0.229399	0.100699	0.0765917	-0.0354602	-0.0444866	0.179331	-0.0299298	0.0739237	0.388867	-0.0565877	0.181889	-0.0363262	0.396627	-0.135498	-0.0610005	0.0807145	-0.237452	0.151666	0.122258	0.234834	0.349553	-0.0437437	-0.202433	0.0307613	0.126493	0.0716926	0.183276	0.102581	0.256462	0.122435	0.085698	-0.0668614	0.164667	-0.103944	0.0832356	0.155725	-0.0603173	-0.334952	0.0485186	-0.0576536	0.05073	-0.00110013	-0.0663512	0.254346	0.185873
2-hydroxy-3,6-diphenylcyclohexyl acetate	-0.172097	0.242657	0.214649	0.0496915	0.416117	-0.283979	-0.0726206	-0.0407207	0.387215	0.186074	0.218	-0.0989124	0.0450448	-0.137081	-0.0567671	0.176294	0.0122518	0.166643	-0.176619	-0.0292001	0.13107	0.0603693	-0.179502	-0.00601565	0.0653661	0.383836	0.15968	-0.0771761	0.0157791	-0.142731	-0.0775666	-0.198954	0.0260254	-0.202317	-0.220245	-0.232786	-0.073535	0.160154	-0.0260425	-0.189759	0.0249328	0.608415	-0.0516223	-0.293197	-0.117346	0.0561564	0.26666	-0.224191	-0.142657
4-(morpholinosulfonyl)aniline	-0.181281	0.343821	0.367358	0.420657	0.381078	-0.177145	0.450197	-0.244584	0.619882	0.158857	0.209939	-0.114159	0.273319	-0.165182	0.291401	0.412062	0.240228	0.351989	-0.224849	0.0832846	0.369034	0.390796	0.216972	-0.0686774	0.327691	0.613137	0.571684	-0.0114547	-0.0212565	-0.101597	-0.240422	0.305932	0.301739	0.268353	-0.092275	-0.243045	-0.183613	0.117762	-0.11444	0.300781	0.187618	0.0414163	-0.0669373	-0.24217	-0.133628	0.241828	-0.0023636	-0.0127799	0.124157
(+/-)11(12)-EET	-0.185035	0.0291165	0.246979	0.122492	0.101476	-0.178773	0.475217	-0.211441	0.0619016	0.296195	0.148428	0.171787	0.243638	-0.256916	0.319828	0.223295	0.425582	0.149348	-0.0621911	-0.0058278	0.452389	0.481674	0.0439369	-0.118837	0.218138	0.035294	0.304026	-0.076575	-0.208891	-0.0570186	-0.0771152	0.021717	0.360661	0.0801585	-0.222528	-0.228029	-0.0850548	0.555715	-0.133808	0.0534581	0.719283	-0.194134	-0.232347	-0.166124	-0.262695	0.0793673	-0.188747	0.0102069	0.274025
6-Gingerol	0.43097	-0.159445	-0.21003	-0.13276	-0.12114	0.180724	-0.0290744	0.0337508	-0.149904	-0.215049	-0.105451	0.0834264	-0.187802	0.000224907	-0.0770182	-0.167408	-0.147837	-0.192401	0.0642159	0.0367696	-0.103517	-0.156321	-0.127435	0.994171	-0.107195	-0.101846	-0.139983	0.0551811	0.556023	0.146504	0.104016	-0.140911	-0.126377	-0.115286	0.154355	0.0241014	0.0978257	-0.103916	0.20508	-0.133901	-0.140938	-0.177664	0.229753	0.0679672	0.417163	-0.126823	0.30692	0.193524	-0.101024
Quinoline-4-carboxylic acid	-0.150417	0.753777	0.650684	0.132295	0.229507	-0.219908	0.0554684	-0.110524	0.00265045	0.0315932	0.237493	-0.0897985	0.176774	-0.235236	0.207892	0.0532211	0.302711	0.798213	-0.203246	0.059627	-0.00463321	0.351188	-0.0102186	-0.0955171	0.0731685	-0.0141492	0.0398567	0.0213452	-0.166799	-0.187788	-0.0373508	-0.00637279	0.0870663	-0.0178135	-0.213527	-0.24886	0.0671055	0.0371092	-0.104807	-0.0127411	0.434777	0.146858	-0.083674	-0.172137	-0.164454	0.973236	-0.0220575	0.0812505	-0.0343331
Estriol	0.0459717	-0.126161	-0.161206	-0.0473095	-0.13173	0.161418	0.00818903	-0.102412	-0.0398062	-0.0755245	-0.0786146	-0.119438	-0.0649914	0.0611563	0.0132243	-0.181536	0.127878	-0.198421	0.00860561	-0.0441297	-0.115351	-0.0845638	0.392242	0.263572	0.152867	-0.0444029	-0.163706	-0.0497118	0.0492013	0.182725	-0.0204036	0.3033	-0.0948088	0.397821	-0.14146	-0.0978918	-0.0488736	-0.118566	-0.0393575	0.339812	-0.162254	-0.233373	-0.0989014	-0.0269296	0.11823	-0.134914	-0.0252936	0.240401	0.252294
Cyclamic acid	-0.0320721	-0.0525761	0.156841	0.35218	0.185765	-0.115148	0.246772	-0.0975864	0.474606	0.00687211	0.04814	-0.165293	0.283488	-0.1308	0.231279	0.0948213	0.137397	-0.0171296	-0.0648147	-0.0679358	-0.0490951	0.186947	0.227962	-0.0768385	0.520041	0.460749	-0.0891585	-0.0954604	0.0517896	-0.151294	-0.0739287	0.25316	0.0307336	0.020594	-0.121935	-0.0315525	-0.0913998	-0.0372787	-0.0782212	0.270325	-0.0873712	-0.0830554	0.26277	-0.0904751	0.0204112	0.0242642	-0.00229771	-0.00980756	0.0792078
albiflorin	0.102001	-0.170469	-0.156859	-0.138611	-0.140634	-0.0580269	-0.174079	0.37794	0.00557227	-0.189626	-0.131399	0.277035	-0.195853	0.368287	-0.133339	-0.0546824	-0.195628	-0.159819	-0.0546592	-0.0231307	-0.184773	-0.187761	-0.092258	-0.0491557	-0.0900337	0.0308973	-0.134889	-0.0444422	0.274519	-0.104332	0.388009	-0.0519272	-0.0804721	-0.0575462	0.197746	0.261516	0.0408343	-0.101685	0.255664	-0.0258065	-0.15321	-0.0490611	0.00890963	0.0493407	0.259215	-0.153463	0.0456945	0.250042	-0.18761
N-(3,5-dimethyl-4-isoxazolyl)-N'-(2-phenoxyethyl)urea	-0.0788285	-0.0906543	-0.0813249	-0.193878	-0.073877	0.122409	-0.0837631	-0.0760945	-0.0582539	-0.165048	-0.0612691	-0.0525916	0.0226669	-0.0684732	0.16275	-0.0700087	-0.0391645	-0.102644	-0.0443433	0.0212719	-0.0933105	0.0200471	-0.100542	-0.037889	-0.0760345	-0.0421696	-0.0746584	-0.0525321	-0.00968632	0.332629	-0.0214539	-0.120088	-0.0257297	-0.0999431	0.00341198	0.00528846	0.0164958	-0.058517	-0.0442728	-0.123227	-0.0654873	-0.0743107	0.607853	-0.103479	-0.0178034	-0.0949908	-0.0635453	0.21391	0.061817
Avobenzone	0.446279	-0.231487	-0.294908	-0.093687	-0.249142	0.242436	0.00752955	-0.0382459	-0.178999	-0.136417	-0.153641	-0.0995694	-0.165541	0.0792291	0.0801341	-0.254376	-0.144488	-0.297344	0.064913	-0.0200919	-0.0594309	-0.212858	0.0374839	0.77896	0.0159176	-0.13118	-0.212691	0.150106	0.383108	0.0872523	-0.0497994	0.0274745	-0.108086	0.071782	-0.0408876	0.062997	-0.0515652	-0.097857	0.0764202	0.0313352	-0.254727	-0.227647	0.0771487	0.218288	0.360255	-0.20286	0.178643	0.247129	0.111789
N1-cyclooctyl-4-hydroxy-1-piperidinecarbothioamide	-0.238478	0.154581	0.197355	0.0612307	0.54441	-0.161091	0.0222451	-0.221117	0.28666	0.371482	0.136509	-0.256297	0.0477279	-0.292745	0.13884	0.623904	0.179622	0.139733	-0.1121	-0.119436	0.222952	0.118799	-0.0559668	-0.128453	0.00621521	0.299454	0.40758	-0.10245	-0.252447	0.0515155	-0.173411	-0.0604485	-0.0209302	-0.0193253	-0.161463	-0.235452	-0.0147172	0.0236957	-0.347465	-0.0474749	0.000453115	0.46256	-0.171806	-0.205321	-0.342749	0.0677777	-0.101573	-0.282855	0.0221296
N epsilon,N epsilon,N epsilon-trimethyllysine	-0.15596	0.303756	0.42582	-0.00537406	0.0345321	-0.164982	0.142735	-0.160542	-0.00118784	0.178691	0.41871	-0.0804697	0.159451	-0.181425	0.23458	0.0960362	0.406878	0.432909	-0.120976	0.00435155	-0.0133551	0.31793	0.24838	-0.0850038	0.112134	-0.0255158	0.00537025	-0.0169607	-0.148006	-0.114043	-0.0938929	0.195529	0.055848	0.204946	-0.219992	-0.181654	-0.127104	0.261364	-0.13269	0.218878	0.579259	-0.0635274	-0.165237	-0.160705	-0.195175	0.214533	-0.119362	-0.148119	0.220024
Uridine 5'-Diphospho-N-Acetylgalactosamine	-0.180054	0.163744	0.189219	0.20457	0.0141518	-0.202351	0.425484	-0.14481	0.337562	0.0647452	0.271449	-0.144172	0.066573	-0.161747	0.185569	0.216069	0.242997	0.155238	-0.113773	-0.0520277	0.495909	0.183806	0.230108	-0.112533	0.0937429	0.309134	0.60692	-0.0626114	-0.156837	-0.155308	-0.11746	0.362775	0.0971747	0.344206	-0.158081	-0.198876	-0.144986	0.0437919	-0.198545	0.323399	0.0935359	0.0568979	-0.163416	-0.187202	-0.151249	0.0163154	-0.0905376	-0.154256	0.0950023
5-OxoETE	-0.0713757	0.102641	0.145219	0.0868729	0.524069	-0.277763	0.197523	-0.259315	0.42664	0.419213	0.148491	0.066832	0.0503125	-0.20956	0.0183986	0.460447	0.156618	0.135068	-0.133871	0.026414	0.335717	0.259947	-0.217796	0.0691182	0.0474682	0.447848	0.569122	-0.0498082	-0.00388026	0.0291255	-0.0361419	-0.208902	0.15446	-0.173164	-0.224153	-0.242143	-0.188247	0.22766	-0.075799	-0.191551	0.136479	0.458917	-0.190585	-0.26209	-0.0957713	-0.04852	0.0850081	-0.053986	0.0498526
N-(1,3-benzodioxol-5-yl)-2-methyl-5-(piperidinosulfonyl)-3-furamide	0.502987	-0.291805	-0.247441	-0.255406	-0.242112	0.259183	-0.268998	0.290429	-0.239385	-0.258655	-0.275294	0.666106	-0.247537	0.210005	-0.427226	-0.420961	-0.304488	-0.203328	-0.0251617	0.50949	-0.197725	-0.329049	-0.289534	0.210284	-0.340047	-0.227003	-0.126759	0.439203	0.442952	-0.0663331	0.524776	-0.291987	-0.239348	-0.24949	0.336332	0.239591	0.0189345	-0.144013	0.606542	-0.286906	-0.196514	-0.0950637	0.161287	-0.0203249	0.261736	-0.199758	0.196143	0.0240371	-0.326262
L-Palmitoylcarnitine	-0.0831565	-0.0836058	-0.182419	-0.226072	0.104671	0.106103	-0.24641	0.0609374	0.0601537	-0.203189	-0.160305	-0.01886	-0.226373	0.109909	-0.109415	0.181174	-0.184145	-0.141435	0.233498	0.00921712	-0.11867	-0.103503	-0.0845533	0.0751093	-0.186695	0.0848495	0.0784731	-0.00952402	-0.0402202	0.691507	0.0652111	-0.0966237	-0.240944	-0.139822	0.275035	0.0890292	0.0794716	-0.127072	-0.0548248	-0.134139	-0.129916	-0.10668	-0.0868415	0.106764	-0.0882801	-0.145954	0.0771557	-0.109561	-0.178656
FAHFA (18:2/5:0)	0.0918867	-0.173839	-0.177697	-0.0550028	-0.16902	0.0693008	-0.125214	-0.0361767	0.141296	-0.0301164	-0.197485	0.124466	-0.117058	-0.000761554	-0.086179	-0.0668095	0.0779643	-0.214374	0.148918	0.00409077	-0.159228	-0.127888	0.00368434	-0.0934398	-0.00231004	0.138124	-0.108815	0.010845	-0.0700272	0.30015	0.337174	0.00976697	-0.0869466	-0.0169008	-0.0942889	-0.00717423	-0.0483565	0.0205969	0.034536	0.0102441	-0.195172	-0.0677921	-0.0782783	0.051952	0.038776	-0.167832	-0.0515899	0.512908	0.0945049
KMH	-0.00936294	-0.112387	-0.128371	-0.173226	-0.0976445	-0.0270048	-0.151279	-0.0467646	-0.0898362	-0.103012	-0.120918	0.00930587	-0.159734	0.159128	-0.0713146	-0.182493	-0.142981	-0.14077	0.941826	-0.0377635	-0.124944	-0.107622	-0.136277	-0.00118548	-0.108679	-0.0688807	-0.0727256	-0.054603	-0.0601503	-0.010277	-0.0221396	-0.140317	-0.152846	-0.122312	-0.0887332	-0.102845	-0.0805104	-0.0579981	0.457317	-0.138512	-0.0962456	-0.105274	-0.0453694	0.229743	0.246603	-0.101435	0.0234157	-0.115506	-0.0934318
L-Glutathione (reduced)	-0.172739	-0.0855553	-0.088198	0.149648	-0.0187369	-0.129546	-0.0339118	-0.145369	0.0740063	0.158051	0.00540604	-0.189258	0.0892891	-0.132065	-0.167089	-0.130138	-0.0682086	-0.0261409	-0.118615	-0.0648287	0.0968909	-0.12028	0.163962	-0.0603045	0.0824109	0.0576088	-0.0614846	-0.081137	0.007111	-0.156136	-0.0746362	0.149312	0.281565	0.20237	-0.104366	-0.159968	-0.111012	0.120991	-0.0310963	0.149238	0.0808381	0.203691	-0.078811	-0.154989	-0.107789	-0.0511282	-0.0719551	-0.29638	-0.0368065
4-acetyl-4-(ethoxycarbonyl)heptanedioic acid	-0.119479	-0.0521557	0.25092	0.282033	0.167938	-0.221441	0.549636	-0.0839586	-0.0113707	0.0538712	0.170799	-0.00199837	0.14502	-0.211112	0.256644	0.0737457	0.483318	0.109992	-0.100119	-0.0906274	0.476062	0.302016	-0.0332425	-0.0658734	0.0297668	-0.0033541	0.514676	-0.101499	-0.10971	-0.155464	-0.0848257	-0.0171173	0.197728	0.0767808	-0.172351	0.102468	-0.1267	0.223472	-0.118067	0.0358066	0.117549	0.0411007	-0.139413	-0.11311	-0.0976844	-0.00711869	-0.118344	-0.0521003	0.44401
N1-(4-cyclohexylphenyl)-2-[(4-methylphenyl)thio]acetamide	-0.160334	0.160535	0.701208	0.302128	0.527803	-0.253135	0.242517	-0.194249	0.00410988	0.525401	0.57921	-0.0711185	0.632244	-0.311586	0.292652	0.252509	0.723087	0.396465	-0.157232	-0.0875867	-0.0471953	0.508015	0.143422	-0.156226	0.366296	-0.028821	0.134878	-0.135383	-0.241428	0.00820242	-0.122222	0.0769094	0.307531	0.132984	-0.303095	-0.270064	-0.146883	0.15429	-0.252594	0.144538	0.35239	0.00740849	-0.257847	-0.0959176	-0.321599	0.221196	-0.0491735	-0.045981	0.320494
MAG (18:2)	-0.198363	0.133073	0.341979	0.216001	0.631552	-0.1385	0.282547	-0.438606	0.26538	0.649343	0.442613	-0.147743	0.283869	-0.264945	0.186539	0.400423	0.513014	0.308742	-0.409357	0.093113	0.225518	0.370308	0.0424311	-0.289428	0.371657	0.235085	0.425948	0.0771203	-0.313205	0.0023372	-0.287244	0.0220309	0.278035	0.114285	-0.284795	-0.288055	-0.127936	0.213684	-0.409442	0.0473959	0.373175	0.194038	-0.403621	-0.173881	-0.444901	0.0526492	0.0144374	-0.251079	0.202476
N1,N1-diethyl-4-[2-(4-bromophenyl)diaz-1-enyl]aniline	0.0416691	-0.304811	-0.32274	-0.303361	-0.188918	0.226197	-0.328575	-0.107922	-0.190298	-0.0510356	-0.117618	2.01972e-06	-0.130245	0.0577493	-0.0817654	-0.324575	-0.256952	-0.296554	-0.0803759	-0.00109172	-0.192362	-0.317114	0.0896306	-0.0336917	-0.168804	-0.184989	-0.245364	0.0304715	0.0383622	0.199375	0.138851	-0.00582846	-0.0793761	0.0614551	0.0755552	-0.0643619	0.0525822	-0.166828	-0.00669292	-0.0298143	-0.17247	-0.0794378	0.284216	0.0295258	-0.0297626	-0.237419	-0.0906706	-0.0979002	-0.138723
6-cyclohex-3-enyl-5-nitropiperidin-2-one	-0.120639	-0.0670223	-0.0847771	-0.117337	-0.0888805	-0.0442078	-0.173391	-0.0862694	-0.0823404	0.0517137	-0.0309142	-0.123591	-0.0747084	-0.0648402	-0.179728	-0.123086	-0.0939607	-0.121115	-0.057713	-0.0441654	0.115249	-0.103919	-0.0710597	-0.0623513	-0.12355	-0.0919082	-0.0670247	-0.0602252	-0.0340898	-0.0881467	-0.00501628	-0.100031	-0.148078	-0.0693573	-0.119374	-0.0963138	-0.065521	-0.0534456	-0.0424821	-0.104764	-0.0710528	0.248422	-0.0914107	-0.105661	-0.059104	-0.0826662	-0.0466867	-0.268118	-0.0531033
(4-chlorophenyl)-N-[4-(4-methylpiperazino)benzyl]methanesulfonamide	0.32752	-0.205482	-0.231338	-0.251916	-0.212563	0.174375	-0.250143	0.243648	-0.0421729	-0.244869	-0.252451	0.636418	-0.301278	0.174135	-0.294954	-0.282101	-0.284263	-0.161747	-0.0152449	0.173538	-0.215883	-0.288312	-0.239986	0.172561	-0.194059	-0.0437973	-0.17915	0.127395	0.684947	-0.0808734	0.295331	-0.221649	-0.236098	-0.230596	0.329944	0.128944	-0.0366618	-0.0652281	0.746299	-0.212838	-0.179156	-0.108027	0.191806	-0.0265935	0.680606	-0.111916	0.0503891	0.0748971	-0.278609
L-Leucyl-L-alanine Hydrate	-0.139305	0.569426	0.363705	0.272806	0.00288655	-0.0517674	0.200178	-0.182803	0.0283798	-0.120946	0.109147	-0.316364	0.254373	0.0683514	0.39792	-0.108058	0.0762516	0.487315	-0.139966	-0.0519595	0.0360696	0.270415	0.208314	-0.0771896	0.0559284	0.0304542	-0.0792806	-0.0294085	-0.182319	-0.234888	-0.185081	0.264255	0.196819	0.165742	-0.1459	-0.00624584	-0.0819781	-0.0263649	-0.138664	0.221246	0.165233	0.100127	-0.0163422	-0.109656	-0.0109727	0.741937	-0.0281733	0.173708	0.172829
4-morpholinobenzoic acid	0.0250689	-0.258872	-0.252346	-0.0756781	-0.171192	-0.0273556	-0.190077	0.230948	-0.0504582	-0.143962	-0.268543	0.136618	0.0449942	0.980826	-0.0871381	-0.197455	-0.40385	-0.291648	0.184156	0.0431004	-0.282478	-0.23251	0.0729007	-0.00341268	-0.216936	-0.0213901	-0.1901	-0.0175509	0.0843866	-0.212641	0.139847	0.030744	-0.0164919	0.0997764	0.116715	0.467528	-0.135169	-0.209665	0.259723	0.0276055	-0.282693	-0.185564	0.013968	0.0638562	0.248966	-0.216322	0.0383747	0.145031	-0.122475
6尾-Hydromorphol	0.639657	-0.183778	-0.199631	-0.261818	-0.156028	0.484393	-0.267526	0.317118	-0.189176	-0.109936	-0.162408	0.491733	-0.263219	-0.031134	-0.230256	-0.272886	-0.25069	-0.13207	0.029239	0.0211871	-0.157093	-0.246464	-0.176782	0.324239	-0.176502	-0.188586	-0.116911	0.151954	0.318187	-0.0987619	0.346059	-0.160791	-0.160098	-0.143484	0.468526	0.0146615	-0.0010191	-0.099437	0.623685	-0.159634	-0.147082	-0.0582964	0.0589708	0.129022	0.234041	-0.129477	-0.0167456	-0.0852268	-0.221878
Lipoxin B4	0.32232	-0.0538959	-0.115431	-0.314754	-0.171351	0.284767	-0.371114	0.520414	-0.242249	-0.222943	-0.201034	0.440652	-0.252359	0.125055	-0.127638	-0.178388	-0.182839	-0.02592	0.110157	-0.00263314	-0.235977	-0.241097	-0.238561	0.20114	-0.298398	-0.255047	-0.213919	-0.0494811	0.0682227	0.0170305	0.279107	-0.238116	-0.241748	-0.23877	0.537261	0.231778	0.0963538	-0.0472512	0.290685	-0.220063	-0.0317145	-0.0802305	0.272776	0.0178944	-0.0168816	0.114843	0.000493487	-0.0559575	-0.290286
1-allyl-9,9,9a-trimethyl-9,9a-dihydro-1H-imidazo[1,2-a]indol-2(3H)-one	-0.15362	0.0540551	0.331647	0.189703	0.190706	-0.170619	0.523502	-0.161512	0.00967367	0.386488	0.185833	0.2109	0.36762	-0.242954	0.243698	0.205899	0.452096	0.179582	-0.120279	-0.0790012	0.460403	0.567001	-0.00943665	-0.119674	0.232498	-0.0176625	0.36979	-0.119924	-0.178132	-0.0251722	-0.121532	-0.0354593	0.45423	0.0384853	-0.234454	-0.207017	-0.15773	0.510564	-0.189082	0.0105944	0.66937	-0.147513	-0.188077	-0.111069	-0.254644	0.133202	-0.139878	0.154022	0.312118
FAHFA (14:0/16:2)	-0.219781	0.191115	0.37704	0.159661	0.0768053	-0.23313	0.418193	-0.162677	0.188831	0.0896381	0.398224	-0.14196	0.10159	-0.240079	0.217695	0.207496	0.453483	0.323761	-0.112928	-0.0647098	0.346677	0.279207	0.213097	-0.111616	0.0724858	0.153693	0.590839	-0.0774058	-0.183529	-0.136875	-0.100171	0.290735	0.0724116	0.333114	-0.204427	-0.20926	-0.10752	0.0527867	-0.206045	0.287226	0.272552	-0.0836766	-0.19715	-0.202558	-0.213682	0.0475213	-0.167515	-0.261624	0.166402
2,4-diaziran-1-yl-6-(1-phenyl-1H-pyrrol-2-yl)-1,3,5-triazine	-0.190143	0.48835	0.608289	0.23754	0.409004	-0.296775	0.469648	-0.150864	0.22196	0.0888085	0.46537	-0.134131	0.136577	-0.296022	0.257082	0.234463	0.517584	0.596771	-0.106987	-0.168837	0.36154	0.412973	0.0413582	0.0350928	0.127687	0.204524	0.701314	-0.152542	-0.150979	-0.210632	-0.127627	0.116568	0.147961	0.178543	-0.278099	-0.271486	-0.123259	0.0467666	-0.218214	0.129572	0.271911	0.168317	-0.180771	-0.218384	-0.173519	0.450341	0.0653156	-0.163762	0.090343
DAG (3:0/18:2)	0.550643	-0.19106	-0.20986	-0.182155	-0.177081	0.241771	-0.112372	-0.140087	-0.104337	-0.277504	-0.194769	-0.0450902	-0.200933	0.131604	-0.246045	-0.337339	-0.179934	-0.187625	0.415934	0.416515	-0.134057	-0.120443	0.0110718	-0.0228339	-0.0435953	-0.0672271	-0.0794419	0.713002	0.0650666	0.023553	-0.12699	0.0282205	-0.231526	0.0410042	-0.119759	-0.122904	-0.0587326	-0.0820208	0.243196	0.00703194	-0.120712	-0.264792	-0.0166426	0.644236	0.12468	-0.117909	0.0843181	0.0128996	-0.113798
4-(4-methylbenzyl)-1lambda~6~,4-thiazinane-1,1-dione	-0.142608	-0.00479748	0.397463	0.375761	0.355779	-0.143424	0.552923	-0.149432	0.082313	0.474058	0.253409	0.0196033	0.380024	-0.321908	0.52056	0.224458	0.659769	0.0925262	-0.142014	-0.146957	0.488466	0.446494	0.0696759	-0.0676432	0.350966	0.061499	0.352306	-0.147525	-0.262103	-0.173342	-0.0810773	0.0391202	0.331934	0.103527	-0.257193	-0.142956	-0.120195	0.354985	-0.187075	0.106255	0.32669	0.0298021	-0.272755	-0.22385	-0.297514	0.0995674	-0.168745	0.0203657	0.499961
Temazepam-d8	-0.135675	0.739844	0.443243	0.0460771	0.295161	-0.131182	-0.0052582	-0.0776664	0.29198	-0.0208922	0.120174	-0.162843	-0.0779545	-0.129593	0.210596	0.275532	0.0484266	0.707617	-0.173957	-0.0539693	0.0259246	0.264519	-0.0479492	-0.0693437	0.00422916	0.307126	0.268942	-0.0817426	-0.188837	-0.14547	-0.0310178	-0.0139961	-0.0728421	-0.0613295	-0.101189	-0.152278	0.00452246	-0.145542	-0.104662	-0.042525	0.219483	0.208322	-0.059602	-0.211977	-0.162212	0.737789	-0.0512296	-0.0343527	-0.0684565
ERH	-0.0845858	-0.0837645	0.0403482	0.409285	0.0122133	-0.166714	0.579647	-0.123086	-0.0561355	0.073463	0.0896687	-0.0768235	0.178896	-0.187477	0.382267	0.00714844	0.301919	-0.0634865	-0.0462932	-0.0826718	0.537161	0.187935	-0.026334	0.0271667	0.0513304	-0.005957	0.15586	-0.0885594	-0.00420219	-0.174447	-0.10267	-0.0431679	0.194168	-0.0289246	-0.100681	0.38654	-0.107412	0.175726	-0.0259836	-0.00479768	0.142897	0.0716196	-0.0521753	0.0132377	0.0867868	-0.0191754	-0.0866712	0.13658	0.764576
NLK	0.425565	-0.189082	-0.192437	-0.174147	-0.133946	0.00922771	-0.0933652	0.0418882	-0.100469	-0.121526	0.019699	0.173526	-0.101404	-0.0875557	-0.241978	0.0501595	-0.159564	-0.155699	0.135615	-0.0977483	-0.112647	-0.140018	-0.28879	0.573465	-0.136558	-0.0862597	-0.114439	-0.0978053	0.406313	0.30157	-0.11776	-0.28767	-0.192627	-0.27804	0.0412202	-0.00185251	-0.0913002	-0.0404166	0.0521898	-0.271071	-0.0954627	-0.0939312	0.239923	0.430247	0.381377	-0.134369	0.213442	0.318175	-0.0607709
methyl 2-(2-acetyl-4,5-dimethoxyphenyl)acetate	0.138811	-0.337443	-0.32102	0.0104528	-0.164495	0.0216869	-0.0191747	-0.0696476	0.108701	-0.155411	-0.152029	0.00567992	-0.0873213	-0.136401	0.0497983	0.0943928	-0.068131	-0.296772	-0.0242533	0.0278276	-0.0552541	-0.23003	-0.1196	0.300936	0.00101396	0.121534	-0.167808	-0.0333533	0.222906	0.31107	0.0712185	-0.0802471	0.0396156	-0.0720338	-0.0206363	-0.0249708	0.12773	0.058825	-0.0228154	-0.0849577	-0.0792197	-0.151506	0.43095	0.0609597	0.119943	-0.227737	-0.00183755	0.37892	-0.0411336
2,2,5,5-tetramethyl-2,5-dihydro-1H-pyrrole-3-carboxamide	0.319507	-0.121573	-0.103734	-0.0134087	-0.0952205	0.0345304	0.000188377	-0.0921431	-0.0667873	-0.246774	-0.149909	0.110954	-0.123791	0.132862	-0.231571	-0.234993	-0.104341	-0.0380778	-0.0651923	0.983737	-0.112064	-0.114768	-0.134383	-0.0119327	-0.0773841	-0.0414414	-0.0740473	0.871453	0.214066	0.102701	-0.0160886	-0.11536	-0.149673	-0.106727	-0.0336147	0.0641186	0.062695	-0.0347956	0.249049	-0.122785	-0.0593722	-0.158138	0.110938	0.0928959	0.0323918	-0.0559914	0.329433	0.12914	-0.161838
N-Acetyl-S-allyl-L-cysteine	0.0648007	-0.0659603	0.0014695	-0.0381519	0.00346803	-0.00934438	-0.119603	0.292276	-0.0910792	-0.177311	0.0533741	0.336513	-0.00990099	0.113873	-0.0936994	-0.136735	-0.0977337	-0.0501907	-0.0382942	-0.00262775	-0.185364	-0.161928	-0.115311	-0.0834022	-0.150255	-0.0536542	-0.0988009	-0.0101192	0.102092	-0.0178092	0.717218	-0.0807159	0.0848054	-0.0968591	0.150384	0.250052	0.113564	-0.085128	0.0539191	-0.0639111	-0.129159	0.158627	-0.0365319	-0.0357094	-0.0518766	-0.100858	0.304938	0.29002	-0.164236
1-[(1-methyl-1H-imidazol-4-yl)sulfonyl]-4-(2-pyridinyl)piperazine	0.391572	-0.306118	-0.31711	-0.210145	-0.283997	0.0689911	-0.132761	0.206195	-0.0607668	-0.445722	-0.258822	0.301974	-0.300377	0.142284	-0.136325	-0.280084	-0.184427	-0.331001	0.0262115	-0.000360763	-0.103862	-0.318234	0.0412138	0.594132	-0.131483	-0.00698401	-0.248158	0.0662273	0.658639	0.00739976	0.240551	0.0133194	-0.176613	0.0603052	0.151375	0.173612	-0.0691709	0.125236	0.326399	0.0551162	-0.267978	-0.0912912	0.133344	0.147699	0.568322	-0.216011	0.199186	0.239865	-0.0595984
Indole-3-carbinol	-0.149629	0.853545	0.58236	0.111037	0.268981	-0.113514	0.101227	0.0494186	0.19542	-0.0198347	0.387082	-0.245517	-0.0265058	-0.326856	0.142009	0.109745	0.204009	0.739718	-0.208818	-0.102263	0.0860279	0.300349	-0.0390892	-0.123034	0.121904	0.160164	0.232712	-0.0783252	-0.221424	-0.284434	-0.17903	0.0268578	-0.0479131	-0.0673559	-0.125942	-0.291385	0.0693061	-0.0537025	-0.141172	0.00219556	0.174906	0.418986	0.0144502	-0.216208	-0.184635	0.722695	0.158274	-0.0897144	-0.122183
Formononetin	0.193452	-0.117278	-0.158999	-0.0172483	-0.12174	0.00231474	0.0502295	-0.102654	-0.0747844	0.00245082	-0.0716784	-0.0744339	-0.124391	-0.0224803	-0.0323682	-0.0147286	0.00295149	-0.184068	0.014852	-0.0537591	-0.0807743	-0.0834224	-0.162459	0.772865	-0.0484791	-0.0401909	-0.0998894	-0.0353917	0.444675	0.227076	-0.0954663	-0.163127	-0.0695835	-0.147311	-0.0889505	-0.0222577	-0.0463607	-0.0666487	-0.0718186	-0.161758	-0.0947435	-0.162011	0.162454	0.0471	0.40227	-0.119472	0.263523	0.409385	0.0692641
Propionylcarnitine	0.181037	-0.276033	-0.291822	-0.29531	-0.204384	0.361465	-0.347438	0.301986	-0.253076	-0.23514	-0.263861	0.420366	-0.236537	0.109437	-0.311244	-0.244209	-0.297297	-0.251722	0.184088	0.038224	-0.244535	-0.336195	-0.171201	0.15648	-0.297402	-0.26741	-0.177187	-0.0120684	0.229649	0.4713	0.342532	-0.181362	-0.201951	-0.205469	0.605129	0.24092	0.00555551	-0.138402	0.366122	-0.19768	-0.205794	-0.169485	0.064741	0.0617471	0.149481	-0.18646	0.0897411	-0.077325	-0.29012
hydroxyphenylpyruvate	0.0739029	-0.126857	-0.175368	-0.118762	-0.0624888	0.000134926	-0.115005	-0.0867726	0.0679476	-0.218171	-0.0590743	-0.0121178	-0.170518	0.213148	-0.128995	-0.298691	-0.192495	-0.163644	0.788083	0.197329	-0.237973	-0.158268	-0.0668997	0.0306558	0.0407612	0.0840416	-0.185177	0.114145	0.0628203	-0.0272989	-0.00175969	-0.0628159	-0.203261	-0.120166	-0.102943	-0.0931471	-0.0446348	-0.118503	0.502712	-0.0659319	-0.201262	-0.0662065	0.0926153	0.156467	0.30009	-0.163324	0.27029	-0.0470935	-0.177625
3-amino-2-phenyl-2H-pyrazolo[4,3-c]pyridine-4,6-diol	-0.20502	0.0425531	0.0972054	0.0667746	0.183708	-0.1579	0.446535	-0.151474	0.0491235	0.205349	0.0321253	0.227765	0.153896	-0.175292	0.231973	0.235602	0.280999	0.0633272	-0.0907957	-0.0153267	0.551158	0.451693	-0.0937938	-0.0712775	0.114117	0.0455199	0.39012	-0.0585185	-0.18142	0.0285999	-0.0165276	-0.0986235	0.367315	-0.0150691	-0.203169	-0.181142	0.118024	0.506106	-0.170694	-0.077441	0.649175	-0.077618	-0.189202	-0.169331	-0.249794	0.062186	-0.124871	0.0995979	0.218431
尾-Estradiol 3-(尾-D-glucuronide) 17-sulfate	0.0248914	-0.0695953	-0.109427	-0.17685	-0.128794	0.00863325	-0.215505	0.0896124	-0.134461	-0.147352	-0.15556	0.135779	-0.13878	0.163348	-0.168246	-0.217438	-0.185888	-0.132384	0.862569	-0.0288631	-0.179705	-0.114506	-0.201237	-0.00849831	-0.160593	-0.111316	-0.120738	-0.0459388	-0.0448311	-0.0187508	0.27281	-0.197022	-0.130178	-0.202708	0.00431069	-0.00468036	0.0595725	-0.0982716	0.516879	-0.199964	-0.143448	-0.0345508	-0.0452013	0.178431	0.22768	-0.107956	0.0457962	0.0116987	-0.162641
Erucic acid	-0.0860723	-0.102951	-0.150666	-0.108555	0.0750315	0.240616	-0.140721	0.00558921	-0.164253	-0.145366	0.0327464	-0.0201894	-0.110155	-0.101806	-0.212903	0.141567	-0.0888519	-0.113182	0.1545	0.010214	-0.097612	-0.174178	-0.146885	-0.031219	-0.204737	-0.171113	-0.0800811	-0.00643438	-0.0527846	0.731826	-0.03156	-0.161108	-0.150128	-0.167731	0.269418	0.159837	0.00701429	-0.0682455	-0.11654	-0.18708	-0.0193109	0.0400436	-0.0342745	0.176855	-0.155769	-0.11962	0.229448	-0.027248	-0.0780433
L-Ascorbate	0.561892	-0.119257	-0.0996507	-0.152881	-0.0412312	0.187464	-0.146715	0.103602	-0.202223	-0.252288	-0.097038	0.331066	-0.165579	0.0311731	-0.335717	-0.354226	-0.141753	-0.0318846	-0.0669053	0.811684	-0.172814	-0.224425	-0.25819	0.171449	-0.199872	-0.17423	-0.0830603	0.815627	0.262074	0.0551702	0.344885	-0.223792	-0.16306	-0.191138	0.140694	0.0537403	0.281447	-0.130299	0.413785	-0.231298	-0.137418	-0.0313548	0.0553673	0.129843	0.0438368	-0.04883	0.362977	0.137657	-0.283191
2-[(5-chloro-3-pyridyl)oxy]-5-(1H-pyrrol-1-yl)pyridine	0.142666	-0.198163	-0.177541	-0.000210414	0.0662648	0.0301487	-0.0585296	0.0796687	0.0199622	0.0144607	-0.199317	0.0379977	-0.0292632	0.159432	0.187134	0.0232794	0.107955	-0.30719	0.0597215	-0.0969933	0.0425521	-0.0845114	-0.180733	0.255717	-0.0486209	0.0574196	-0.0662481	-0.048678	0.0613868	0.0362419	-0.000791741	-0.215013	-0.15436	-0.169071	0.120722	0.229739	0.268287	-0.042928	0.0392003	-0.176238	-0.282852	-0.0463637	0.0975362	0.147461	0.197709	-0.149236	-0.120944	0.276564	0.319797
DL-Stachydrine	0.355682	-0.102033	-0.107472	-0.0892622	-0.089358	-0.0612039	0.0259485	-0.0291934	-0.101784	-0.125656	0.0365136	0.0141122	-0.0619652	-0.0259118	-0.111935	-0.0241654	-0.089841	-0.105083	0.0125517	-0.0293503	-0.0779995	-0.0539642	-0.167927	0.812808	-0.0812161	-0.0583394	-0.0678001	-0.00551589	0.481504	0.251754	-0.0963583	-0.178882	-0.0947354	-0.149167	-0.115361	-0.00887598	-0.0372363	-0.0700961	-0.0674309	-0.170646	-0.0847895	-0.160972	0.169641	0.263496	0.388017	-0.0827053	0.324645	0.361128	-0.00780115
NPK	-0.0850149	0.152393	0.269455	0.151576	0.342257	-0.236606	0.468126	-0.187006	0.22839	0.23881	0.195913	0.171125	0.279618	-0.248968	0.237564	0.356543	0.343346	0.183744	-0.155771	-0.121936	0.516286	0.509589	-0.109074	0.0334994	0.207618	0.224272	0.435917	-0.128412	-0.112961	0.0837368	-0.217724	-0.128078	0.409025	-0.0351076	-0.310944	-0.272636	-0.160235	0.61654	-0.235709	-0.0949847	0.575339	0.102055	-0.155095	-0.0415354	-0.202793	0.138695	0.0631981	0.232295	0.258416
2-(acetylamino)-3-[4-(acetylamino)phenyl]acrylic acid	0.0155492	-0.205352	-0.0989407	-0.170673	-0.0680076	-0.0492766	-0.264731	0.198141	-0.0906753	-0.137405	-0.139782	0.537689	-0.0823605	0.321134	-0.309853	-0.187734	-0.179798	-0.169661	0.102187	-0.0418144	-0.273747	-0.233882	-0.215817	0.0553044	-0.173879	-0.0835179	-0.169419	-0.0758811	0.555965	0.116902	0.525011	-0.228782	-0.101063	-0.206882	0.209451	0.256155	-0.0225183	-0.117262	0.528472	-0.220946	-0.182262	-0.0543508	-0.0869081	0.0287719	0.60332	-0.131791	0.120717	0.167444	-0.267753
N-{4-[4-(3-chlorophenyl)piperazino]butyl}-4-methoxybenzamide	0.0184698	-0.19294	-0.211629	-0.317947	-0.20904	-0.0197531	-0.289993	0.286272	-0.0584515	-0.243782	-0.163811	0.224807	-0.180121	0.200925	-0.134193	-0.206357	-0.250866	-0.341626	0.630779	-0.181052	-0.0885989	-0.224216	-0.246323	0.0111891	-0.219394	-0.076397	-0.14295	-0.143729	0.16353	0.266457	-0.110952	-0.234561	-0.286243	-0.260872	-0.0015275	0.00363429	-0.0711215	0.0231036	0.3404	-0.244014	-0.257822	-0.0550135	0.165684	0.273477	0.393107	-0.179623	0.0672409	0.0318931	-0.211927
JNJ-1661010	-0.092311	0.220693	0.514317	0.0332926	0.165433	-0.185858	0.380811	-0.183569	-0.0787714	0.189283	0.450595	0.0140613	0.183148	-0.288238	0.169499	0.119938	0.527535	0.45662	-0.158539	-0.0598776	0.197316	0.444189	0.0719152	-0.129474	0.0264306	-0.109517	0.442597	0.0019843	-0.169719	-0.122491	-0.123545	0.0574092	0.172114	0.16151	-0.269892	-0.263339	-0.162355	0.242131	-0.213185	0.0963256	0.608829	-0.131048	-0.238131	-0.065449	-0.259241	0.168047	-0.120274	-0.185723	0.212538
Colchicoside	-0.205718	-0.0967007	-0.0212366	0.471717	0.0111762	-0.173607	0.391496	-0.216787	0.400062	-0.00104814	-0.00711721	-0.33361	0.301903	0.149666	0.0760778	0.127909	0.00625478	-0.0784986	-0.192504	-0.113287	0.270785	0.0443138	0.482353	-0.137302	0.28996	0.364779	0.24442	-0.104322	-0.0829461	-0.28905	-0.147755	0.560152	0.316625	0.542622	-0.155585	-0.113486	-0.212852	-0.0595987	-0.129997	0.541569	-0.00100191	-0.011422	-0.0985696	-0.174283	-0.0944978	-0.0674223	-0.198658	-0.187223	0.0799975
N1-(2-cyanoethyl)-3-amino-4-chlorobenzene-1-sulfonamide	-0.0929803	0.170773	0.102421	0.306828	-0.0670508	-0.158446	0.192266	-0.0952661	0.33909	0.166887	0.100655	-0.246585	0.317927	0.142577	0.208536	0.0452407	-0.0666366	0.0543785	-0.194158	-0.173231	0.189749	0.178212	0.332861	-0.23744	0.278126	0.299773	0.104831	-0.0845867	-0.156477	-0.293272	-0.126052	0.438518	0.293484	0.304182	-0.20756	-0.13748	-0.166781	0.0554824	-0.124648	0.389861	-0.0766864	0.14654	-0.242537	-0.0151245	0.00185075	0.0821164	-0.196061	0.0091279	0.034298
J147	-0.16612	0.512254	0.218207	0.248726	0.0292429	-0.0226317	0.0632689	0.102791	0.128526	0.184747	0.221364	-0.328701	0.0911547	-0.129263	0.0874511	-0.0182217	0.00729659	0.215338	-0.0898887	-0.1735	0.119745	0.316242	0.181231	-0.143575	0.314126	0.0946096	-0.0363453	-0.164358	-0.243826	-0.376654	-0.141113	0.236547	0.085694	0.0345299	-0.0953584	-0.201367	0.00992701	-0.0802815	-0.0776986	0.189654	-0.0589481	0.372052	-0.133847	-0.161043	-0.0640116	0.246064	-0.00217937	-0.177697	-0.0179464
Phenethylamine	-0.067192	-0.18654	-0.183125	-0.176869	-0.192761	0.0764816	-0.279903	0.148379	-0.180214	-0.252875	-0.245354	0.237436	-0.0492989	0.236098	-0.271892	-0.144152	-0.272054	-0.17674	0.200982	-0.0321865	-0.226257	-0.271091	-0.0969529	-0.0765869	-0.266721	-0.169527	-0.168838	-0.0529504	0.00970245	0.437063	0.617592	-0.107307	-0.0743338	-0.143122	0.334282	0.3515	0.106579	-0.145444	0.0822679	-0.140071	-0.184537	-0.0801289	-0.103749	0.107284	-0.00815611	-0.111006	0.0792248	0.157639	-0.256214
Obacunoic acid	-0.117725	0.644553	0.33544	0.131023	0.132745	0.0296316	0.159851	-0.0944052	0.175443	0.285756	0.103591	-0.16725	0.0335237	-0.167451	0.114661	0.247055	0.125281	0.469827	-0.181425	-0.0793859	0.214464	0.55595	0.0701697	-0.113846	0.229827	0.166908	0.211705	-0.10333	-0.225175	-0.211398	-0.140402	0.124541	0.0199549	-0.0580214	-0.0569835	-0.128891	-0.0767611	-0.0141214	-0.14858	0.0813779	0.209643	0.211459	-0.130313	-0.180681	-0.0686293	0.542559	-0.182301	0.0374053	0.0548108
1-[(5-methyl-3-phenyl-4-isoxazolyl)methyl]piperidine	-0.185047	0.850399	0.548426	0.0258847	0.0440653	-0.200802	0.00372347	0.102498	-0.00869685	-0.0525852	0.206164	-0.183374	-0.0502891	-0.257135	0.0980862	0.0687478	0.14896	0.788272	-0.150364	-0.0952889	0.0413835	0.235667	-0.0304682	-0.0940413	-0.0247873	-0.0380413	0.0886977	-0.0716522	-0.19403	-0.247678	-0.157437	0.00635725	-0.0414182	-0.0247265	-0.165837	-0.229167	0.105434	-0.0216849	-0.118664	-0.016533	0.355196	0.209238	0.000976286	-0.165937	-0.137005	0.891591	-0.0595431	0.0159469	-0.0965654
6,6-dimethyl-4-piperidino-5,6-dihydro-2H-thiine-2-thione	-0.192398	0.181102	0.652995	0.302342	0.38466	-0.169795	0.296349	-0.133272	-0.0227158	0.362674	0.457708	-0.0619639	0.592973	-0.174432	0.397117	0.194223	0.650159	0.331896	-0.125741	-0.0903133	-0.00617176	0.552374	0.249061	-0.0861015	0.416263	-0.0424091	0.0475763	-0.114793	-0.173891	-0.156526	-0.0409579	0.187432	0.262807	0.199541	-0.198069	-0.159097	-0.107786	0.159498	-0.177154	0.250094	0.411171	-0.129166	-0.210079	-0.158963	-0.246477	0.204291	-0.0879939	-0.117162	0.328706
S-Methyl-L-cysteine	0.178226	-0.283096	-0.313628	-0.320012	-0.240326	0.187027	-0.422953	0.458625	-0.19772	-0.0482562	-0.225152	0.349096	-0.272605	0.458771	-0.257234	-0.341111	-0.399858	-0.285847	0.478365	-0.0228542	-0.248455	-0.373385	-0.282592	0.10817	-0.282734	-0.205295	-0.233768	-0.0876865	0.0832052	-0.0569825	0.281705	-0.292909	-0.228715	-0.27459	0.317746	0.359054	-0.0833623	-0.174881	0.563211	-0.301748	-0.227928	-0.0651744	0.0868976	0.0395166	0.195157	-0.252754	0.0455058	-0.210294	-0.345943
Ranolazine	-0.0476728	-0.0156252	-0.102891	-0.143139	-0.171615	0.06041	-0.218512	0.430564	-0.244652	-0.0630194	-0.194208	0.136173	-0.057571	0.488792	-0.00452989	-0.152589	-0.235844	-0.0731243	0.350345	-0.0880168	-0.17733	-0.1527	-0.166912	0.00386177	-0.32071	-0.237452	-0.19276	-0.115084	-0.0990345	-0.152623	-0.0241874	-0.164548	-0.121948	-0.162141	0.139583	0.492873	-0.0248706	-0.132085	0.0697527	-0.168501	-0.0439202	-0.100336	0.283067	-0.0109372	0.0205751	0.0923639	-0.0336182	-0.0409841	-0.113752
1-(4-benzylpiperazino)-2-(pyridin-2-ylamino)propan-1-one	-0.193645	0.00378901	0.275515	0.180704	0.233592	-0.266113	0.459096	-0.15496	0.085039	0.0393816	0.177272	-0.0417975	0.0590781	-0.261499	0.263058	0.172892	0.543416	0.15784	-0.113911	-0.0695911	0.503138	0.252972	-0.031841	-0.0670583	0.00192592	0.0660455	0.636822	-0.0562315	-0.211639	-0.0952851	-0.0851247	0.0026068	0.140275	0.139412	-0.248135	-0.147917	0.0884009	0.280096	-0.222849	0.0362136	0.155572	0.0412603	-0.225546	-0.170527	-0.233998	0.0422327	-0.178102	-0.176552	0.222353
HRH	0.175212	-0.147149	-0.146713	-0.135619	-0.197976	0.121924	-0.19824	0.349463	-0.205217	0.0426804	-0.129509	0.249525	0.0346156	0.301429	-0.155306	-0.157358	-0.0937417	-0.131815	-0.104464	0.0556956	-0.281569	-0.0882951	-0.0794159	-0.115685	-0.108924	-0.210288	-0.220095	0.172901	0.0128876	-0.00169121	0.176931	-0.0613809	-0.028984	-0.065025	0.0374328	0.406785	0.0234997	-0.115338	-0.0342723	-0.06622	0.0272896	-0.202931	0.238983	0.0912116	0.0113864	-0.141562	-0.11479	0.181845	-0.0230287
D-Glucuronic acid	0.518054	-0.180739	-0.0876071	-0.147256	-0.0800226	0.169487	-0.105962	0.090988	-0.191816	-0.228197	-0.138676	0.39451	-0.18304	0.0228378	-0.353093	-0.322415	-0.104601	-0.0544145	-0.0803406	0.799234	-0.14448	-0.192041	-0.252996	0.106036	-0.244322	-0.174215	0.0234521	0.78655	0.331553	0.0489245	0.292661	-0.218168	-0.174602	-0.173779	0.133928	0.0322771	0.153141	-0.11571	0.446949	-0.216736	-0.136504	-0.0917606	0.102039	0.079829	0.114231	-0.0998644	0.247285	0.0887696	-0.270585
Prostaglandin F1伪	0.327474	-0.0854583	0.00738678	-0.0562467	0.0428244	0.151485	-0.0183904	0.260655	-0.195136	-0.193665	0.156306	0.149109	-0.0640465	-0.2011	0.0723926	-0.0839174	0.197676	-0.0976719	-0.00290704	-0.0236482	-0.162633	-0.0191287	-0.111293	0.557151	0.0146557	-0.177477	-0.154709	-0.0643321	0.250909	0.151444	0.177297	-0.0893733	-0.0789304	-0.0739773	0.158128	-0.0804535	0.281061	-0.0945206	0.0866905	-0.0421136	-0.118991	-0.095224	0.216849	0.0353607	0.133757	-0.0718138	0.253425	0.2875	0.0255869
[truncated: 258 more columns]
