# Supplementary material for: Combining fecal microbiome and metabolomics reveals diagnostic biomarkers for esophageal squamous cell carcinoma
Source: Microbiol Spectr. 2024 Mar 18;12(5):e04012-23. doi: 10.1128/spectrum.04012-23 (PMC11064534; doi:10.1128/spectrum.04012-23)
Supplement: Table S6 — Results of KEGG enrichment analysis of differential metabolites between ESCC and HC groups. [file spectrum.04012-23-s0007.xlsx]

## Sheet: T.vs.N_all.KEGG_Enrich
Supplementary Table S6:Results of KEGG enrichment analysis of differential metabolites between ESCC and HC groups
MapID	MapTitle	Pvalue	x	y	n	N	EnrichDirect	MetaIDs	kegg_cpd_id
map01040	Biosynthesis of unsaturated fatty acids	0.00545991	5	12	43	394	Over	Stearic acid; Arachidic acid; Eicosapentaenoic acid; Erucic acid; Nervonic acid	cpd:C01530,cpd:C06425,cpd:C06428,cpd:C08316,cpd:C08323
map00053	Ascorbate and aldarate metabolism	0.010402	3	5	43	394	Over	Ascorbic acid; L-Ascorbate; D-Saccharic acid	cpd:C00072,cpd:C00072,cpd:C00818
map04066	HIF-1 signaling pathway	0.0116635	2	2	43	394	Over	Ascorbic acid; L-Ascorbate	cpd:C00072,cpd:C00072
map05152	Tuberculosis	0.109137	1	1	43	394	Over	Calcitriol	cpd:C01673
map00061	Fatty acid biosynthesis	0.131479	2	6	43	394	Over	Lauric acid; Stearic acid	cpd:C02679,cpd:C01530
map00982	Drug metabolism - cytochrome P450	0.131479	2	6	43	394	Over	2,6-Xylidine; Morphine	cpd:C11004,cpd:C01516
map00790	Folate biosynthesis	0.171638	2	7	43	394	Over	Dihydrofolic acid; Neopterin	cpd:C00415,cpd:C05926
map01212	Fatty acid metabolism	0.206611	1	2	43	394	Over	L-Palmitoylcarnitine	cpd:C02990
map04961	Endocrine and other factor-regulated calcium reabsorption	0.206611	1	2	43	394	Over	Calcitriol	cpd:C01673
map00590	Arachidonic acid metabolism	0.217741	3	15	43	394	Over	5-OxoETE; Leukotriene E4; Lipoxin B4	cpd:C14732,cpd:C05952,cpd:C06315
map00310	Lysine degradation	0.256313	2	9	43	394	Over	5-Aminovaleric acid; N6,N6,N6-Trimethyl-L-lysine	cpd:C00431,cpd:C03793
map00071	Fatty acid degradation	0.293641	1	3	43	394	Over	L-Palmitoylcarnitine	cpd:C02990
map00591	Linoleic acid metabolism	0.293641	1	3	43	394	Over	9-KODE	cpd:C14766
map04122	Sulfur relay system	0.293641	1	3	43	394	Over	S-Adenosylmethionine	cpd:C00019
map04977	Vitamin digestion and absorption	0.298518	4	23	43	394	Over	Pyridoxal; Ascorbic acid; L-Ascorbate; Biocytin	cpd:C00250,cpd:C00072,cpd:C00072,cpd:C05552
map00100	Steroid biosynthesis	0.371322	1	4	43	394	Over	Calcitriol	cpd:C01673
map00670	One carbon pool by folate	0.371322	1	4	43	394	Over	Dihydrofolic acid	cpd:C00415
map00780	Biotin metabolism	0.371322	1	4	43	394	Over	Biocytin	cpd:C05552
map04664	Fc epsilon RI signaling pathway	0.371322	1	4	43	394	Over	Leukotriene E4	cpd:C05952
map00330	Arginine and proline metabolism	0.43073	3	18	43	394	Over	S-Adenosylmethionine; Phosphocreatine; 5-Aminovaleric acid	cpd:C00019,cpd:C02305,cpd:C00431
map00380	Tryptophan metabolism	0.43073	3	18	43	394	Over	5-Methoxyindoleacetic acid; Indole-3-acetic acid; Quinolinic acid	cpd:C05660,cpd:C00954,cpd:C03722
map00360	Phenylalanine metabolism	0.469051	3	20	43	394	Over	2-Phenylacetamide; Phenethylamine; (-)-Ephedrine	cpd:C02505,cpd:C05332,cpd:C01575
map00980	Metabolism of xenobiotics by cytochrome P450	0.50247	1	6	43	394	Over	1-Naphthol	cpd:C11714
map04211	Longevity regulating pathway	0.50247	1	6	43	394	Over	Resveratrol	cpd:C03582
map00860	Porphyrin and chlorophyll metabolism	0.557608	1	7	43	394	Over	Stercobilin	cpd:C05793
map04978	Mineral absorption	0.557608	1	7	43	394	Over	Calcitriol	cpd:C01673
map00270	Cysteine and methionine metabolism	0.628635	2	12	43	394	Over	S-Adenosylmethionine; L-Cystathionine	cpd:C00019,cpd:C02291
map00480	Glutathione metabolism	0.628635	2	12	43	394	Over	Ascorbic acid; L-Ascorbate	cpd:C00072,cpd:C00072
Table S6: MapID, ID of the enriched KEGG PATHWAY; MapTitle, name of the enriched KEGG PATHWAY; Pvalue, Pvalue of the enrichment analysis; x, number of differential metabolites associated with the pathway; y, number of background (all) metabolites associated with the pathway;n, number of differential metabolites annotated by KEGG; N, number of background (all) metabolites annotated by KEGG; Enrich…
