# Supplementary material for: Combining fecal microbiome and metabolomics reveals diagnostic biomarkers for esophageal squamous cell carcinoma
Source: Microbiol Spectr. 2024 Mar 18;12(5):e04012-23. doi: 10.1128/spectrum.04012-23 (PMC11064534; doi:10.1128/spectrum.04012-23)
Supplement: Table S7 — The Spearman relationship between 20 discriminative genera and metabolites in different classes. [file spectrum.04012-23-s0008.xlsx]

## Sheet: genus-p0.05
Supplementary Table S7.The Spearman relationship between 20 discriminative genera and metabolites in different classes
Metabolite type	Metabolite	genera	Correlation	p-value	Significance	AdjPvalue
Benzene and substituted derivatives	Phenethylamine	Fusobacterium	0.314787	0.0478867	*	0.335207
Benzene and substituted derivatives	Phenethylamine	Lachnoclostridium	0.419157	0.00709949	**	0.0496964
Benzene and substituted derivatives	Phenethylamine	Escherichia-Shigella	0.347014	0.0282504	*	0.197753
Benzene and substituted derivatives	2-Phenylacetamide	Prevotella	0.405929	0.0093531	**	0.0327358
Benzene and substituted derivatives	2-Phenylacetamide	Alistipes	0.479478	0.00174512	**	0.0122159
Benzene and substituted derivatives	Verapamil hydrochloride	Alistipes	0.421877	0.00669914	**	0.0156313
Benzene and substituted derivatives	2,6-Xylidine	Parasutterella	0.321715	0.0429334	*	0.100178
Benzene and substituted derivatives	Norverapamil	Prevotella	0.456213	0.00308928	**	0.021625
Benzene and substituted derivatives	Phenethylamine	Faecalibacterium	-0.469981	0.00246039	**	0.0172227
Benzene and substituted derivatives	Phenethylamine	Agathobacter	-0.373171	0.0182613	*	0.127829
Benzene and substituted derivatives	Phenethylamine	Ruminococcus	-0.422628	0.00659218	**	0.0461453
Benzene and substituted derivatives	Phenethylamine	Alistipes	-0.432853	0.00527521	**	0.0156313
Benzene and substituted derivatives	2-Phenylacetamide	Lachnoclostridium	-0.350767	0.0264774	*	0.0919819
Benzene and substituted derivatives	2-Phenylacetamide	Parasutterella	-0.349299	0.0271598	*	0.0950593
Benzene and substituted derivatives	Verapamil hydrochloride	Lachnoclostridium	-0.327032	0.0394208	*	0.0919819
Benzene and substituted derivatives	Verapamil hydrochloride	Parasutterella	-0.477741	0.00182369	**	0.0127658
Benzene and substituted derivatives	2,6-Xylidine	Parabacteroides	-0.376284	0.0167087	*	0.116961
Benzene and substituted derivatives	2,6-Xylidine	Phascolarctobacterium	-0.481542	0.00165569	**	0.0115898
Benzene and substituted derivatives	2-Anisic acid	Phascolarctobacterium	-0.334443	0.034919	*	0.122216
Benzene and substituted derivatives	2-Anisic acid	Alistipes	-0.400113	0.0105231	*	0.0184155
Carboxylic acids and derivatives	5-Aminovaleric acid	Fusicatenibacter	0.371482	0.0188259	*	0.16002
Carboxylic acids and derivatives	N6,N6,N6-Trimethyl-L-lysine	Megamonas	0.332458	0.0366191	*	0.311263
Carboxylic acids and derivatives	N6,N6,N6-Trimethyl-L-lysine	Lachnospira	0.337148	0.0339331	*	0.230864
Carboxylic acids and derivatives	2-Hydroxyphenylalanine	Prevotella	0.380787	0.0153486	*	0.260926
Carboxylic acids and derivatives	2-Hydroxyphenylalanine	Agathobacter	0.377861	0.0167676	*	0.285049
Carboxylic acids and derivatives	2-Hydroxyphenylalanine	Alistipes	0.496928	0.00110695	**	0.00940912
Carboxylic acids and derivatives	Capryloylglycine	Lachnoclostridium	0.364276	0.0208406	*	0.219973
Carboxylic acids and derivatives	SDMA	Bacteroides	0.32439	0.0416483	*	0.708022
Carboxylic acids and derivatives	SDMA	Fusicatenibacter	0.489493	0.00153357	**	0.0260706
Carboxylic acids and derivatives	L-Cystathionine	Faecalibacterium	0.330957	0.0375148	*	0.637752
Carboxylic acids and derivatives	L-Cystathionine	Roseburia	0.337555	0.0331589	*	0.539487
Carboxylic acids and derivatives	L-Cystathionine	Ruminococcus	0.367278	0.0197349	*	0.335494
Carboxylic acids and derivatives	L-Cystathionine	Alistipes	0.439139	0.00458438	**	0.0213266
Carboxylic acids and derivatives	Dihydrofolic acid	Fusicatenibacter	0.320263	0.0444326	*	0.251785
Carboxylic acids and derivatives	Phosphocreatine	Prevotella	0.324499	0.0410637	*	0.302197
Carboxylic acids and derivatives	Pantethine	Ruminococcus	0.324875	0.0408169	*	0.346944
Carboxylic acids and derivatives	Pantethine	Alistipes	0.435105	0.00501803	**	0.0213266
Carboxylic acids and derivatives	Aconitic acid	Lachnospira	0.322702	0.0427695	*	0.230864
Carboxylic acids and derivatives	2-Hydroxyphenylalanine	Lachnoclostridium	-0.35208	0.0258791	*	0.219973
Carboxylic acids and derivatives	Guanidineacetic acid	Clostridium_sensu_stricto_1	-0.321388	0.0436586	*	0.742196
Carboxylic acids and derivatives	Guanidineacetic acid	Alistipes	-0.385102	0.0141341	*	0.0415878
Carboxylic acids and derivatives	2-Phenylglycine	Agathobacter	-0.326642	0.040191	*	0.332193
Carboxylic acids and derivatives	2-Phenylglycine	Phascolarctobacterium	-0.565599	0.000142834	***	0.00242817
Carboxylic acids and derivatives	2-Phenylglycine	Alistipes	-0.505746	0.000871338	***	0.00940912
Carboxylic acids and derivatives	S-Methyl-L-cysteine	Alistipes	-0.383132	0.014678	*	0.0415878
Carboxylic acids and derivatives	Dihydrofolic acid	Alistipes	-0.366528	0.0200066	*	0.0485875
Carboxylic acids and derivatives	Phosphocreatine	Parasutterella	-0.375569	0.0169338	*	0.287874
Carboxylic acids and derivatives	Pantethine	Megamonas	-0.372045	0.018636	*	0.311263
Carboxylic acids and derivatives	Pantethine	Lachnospira	-0.371482	0.0188259	*	0.230864
Carboxylic acids and derivatives	Biocytin	Phascolarctobacterium	-0.334256	0.0350275	*	0.297734
Carboxylic acids and derivatives	Aconitic acid	Alistipes	-0.337915	0.0329604	*	0.0700408
Fatty Acyls	Stearic acid	Faecalibacterium	0.325891	0.0406721	*	0.323574
Fatty Acyls	Stearic acid	Ruminococcus	0.439702	0.00452654	**	0.0582248
Fatty Acyls	Stearic acid	Lachnospira	0.417636	0.00776659	**	0.0781303
Fatty Acyls	Stearic acid	Fusicatenibacter	0.316698	0.0469579	*	0.182086
Fatty Acyls	Lauric acid	Prevotella	0.312773	0.0494103	*	0.172566
Fatty Acyls	Tridecylic acid	Prevotella	0.524978	0.000505324	***	0.00501496
Fatty Acyls	13-HPODE	Phascolarctobacterium	0.346358	0.0285705	*	0.365278
Fatty Acyls	Erucic acid	Fusicatenibacter	0.389869	0.0134087	*	0.124561
Fatty Acyls	L-Palmitoylcarnitine	Blautia	0.439024	0.00495292	**	0.0941056
Fatty Acyls	Arachidic acid	Ruminococcus	0.381162	0.0152396	*	0.0965173
Fatty Acyls	Arachidic acid	Lachnospira	0.414822	0.00822424	**	0.0781303
Fatty Acyls	Arachidic acid	Fusicatenibacter	0.369043	0.0196675	*	0.124561
Fatty Acyls	Adipic acid	Prevotella	0.523477	0.000527891	***	0.00501496
Fatty Acyls	Adipic acid	Agathobacter	0.365478	0.0209545	*	0.199068
Fatty Acyls	Adipic acid	Ruminococcus	0.347108	0.0282049	*	0.107179
Fatty Acyls	Adipic acid	Alistipes	0.344106	0.0296909	*	0.0901676
Fatty Acyls	9-KODE	Ruminococcus	0.426005	0.00612892	**	0.0582248
Fatty Acyls	9-KODE	Alistipes	0.337445	0.0332196	*	0.0901676
Fatty Acyls	Eicosapentaenoic acid	Prevotella	0.423378	0.0064867	**	0.0410825
Fatty Acyls	Eicosapentaenoic acid	Agathobacter	0.43621	0.00526291	**	0.0999953
Fatty Acyls	Eicosapentaenoic acid	Ruminococcus	0.318308	0.0453149	*	0.143497
Fatty Acyls	Eicosapentaenoic acid	Phascolarctobacterium	0.314837	0.0478497	*	0.365278
Fatty Acyls	Eicosapentaenoic acid	Alistipes	0.444861	0.0040252	**	0.0538718
Fatty Acyls	5-OxoETE	Haemophilus	0.376208	0.0167325	*	0.317918
Fatty Acyls	5-OxoETE	Alistipes	0.378067	0.0161586	*	0.0901676
Fatty Acyls	Protectin D1	Prevotella	0.373751	0.0175174	*	0.0832075
Fatty Acyls	Protectin D1	Alistipes	0.347202	0.0281594	*	0.0901676
Fatty Acyls	Nervonic acid	Ruminococcus	0.352174	0.0258368	*	0.107179
Fatty Acyls	Nervonic acid	Lachnospira	0.375422	0.0175308	*	0.103225
Fatty Acyls	Nervonic acid	Fusicatenibacter	0.315385	0.0479173	*	0.182086
Fatty Acyls	Lauric acid	Megamonas	-0.377111	0.0169994	*	0.322988
Fatty Acyls	Lauric acid	Fusobacterium	-0.341621	0.0309693	*	0.147104
Fatty Acyls	Tridecylic acid	Bacteroides	-0.370544	0.0191459	*	0.181886
Fatty Acyls	Tridecylic acid	Escherichia-Shigella	-0.465406	0.00247682	**	0.0470596
Fatty Acyls	Tridecylic acid	Lachnospira	-0.333021	0.0362878	*	0.137894
Fatty Acyls	Tridecylic acid	Fusicatenibacter	-0.409756	0.00910698	**	0.124561
Fatty Acyls	13-HPODE	Fusobacterium	-0.411522	0.0083349	**	0.110887
Fatty Acyls	L-Palmitoylcarnitine	Alistipes	-0.361743	0.0218133	*	0.0901676
Fatty Acyls	Adipic acid	Fusobacterium	-0.369957	0.0187902	*	0.119005
Fatty Acyls	Adipic acid	Escherichia-Shigella	-0.327314	0.0392416	*	0.24853
Fatty Acyls	Adipic acid	Lachnospira	-0.363415	0.0217317	*	0.103225
Fatty Acyls	9-KODE	Fusobacterium	-0.394915	0.0116723	*	0.110887
Fatty Acyls	Eicosapentaenoic acid	Bacteroides	-0.373546	0.0181378	*	0.181886
Fatty Acyls	Eicosapentaenoic acid	Escherichia-Shigella	-0.338102	0.0328571	*	0.24853
Fatty Acyls	5-OxoETE	Parasutterella	-0.319557	0.0444295	*	0.448148
Fatty Acyls	Propionylcarnitine	Parabacteroides	-0.391763	0.0124197	*	0.235975
Fatty Acyls	Leukotriene E4	Alistipes	-0.42957	0.00567071	**	0.0538718
Indoles and derivatives	Indole-3-acetic acid	Prevotella	0.331723	0.0365199	*	0.0912998
Indoles and derivatives	Skatole	Prevotella	0.364745	0.0206645	*	0.0912998
Indoles and derivatives	Skatole	Agathobacter	0.327017	0.0399522	*	0.199761
Indoles and derivatives	Skatole	Alistipes	0.456307	0.00308242	**	0.0154121
Indoles and derivatives	Indole-3-carbinol	Parabacteroides	0.317463	0.0459213	*	0.229606
Indoles and derivatives	5-Methoxyindoleacetic acid	Haemophilus	0.326485	0.0397714	*	0.198857
Indoles and derivatives	5-Methoxyindoleacetic acid	Phascolarctobacterium	0.348984	0.0273077	*	0.136539
Indoles and derivatives	Indole-3-acetic acid	Lachnospira	-0.464916	0.00277022	**	0.0138511
Indoles and derivatives	Indole-3-acetic acid	Fusicatenibacter	-0.346529	0.029049	*	0.0625247
Indoles and derivatives	Skatole	Parasutterella	-0.339917	0.0318724	*	0.159362
Indoles and derivatives	Indole-3-carbinol	Fusicatenibacter	-0.357411	0.0241316	*	0.0625247
Indoles and derivatives	2-(1H-indol-3-yl)acetic acid	Lachnospira	-0.403752	0.010258	*	0.025645
Indoles and derivatives	2-(1H-indol-3-yl)acetic acid	Fusicatenibacter	-0.330957	0.0375148	*	0.0625247
Organo oxygen compounds	L-Iditol	Haemophilus	0.476593	0.00187731	**	0.00938653
Organo oxygen compounds	D-Saccharic acid	Lachnospira	0.391182	0.0130789	*	0.0653944
Organo oxygen compounds	D-Saccharic acid	Fusicatenibacter	0.48349	0.00177853	**	0.00889265
Organo oxygen compounds	6-phospho-D-glucono-1,5-lactone	Prevotella	0.328721	0.0383556	*	0.157898
Organo oxygen compounds	6-phospho-D-glucono-1,5-lactone	Phascolarctobacterium	0.424223	0.00636979	**	0.0159245
Organo oxygen compounds	6-phospho-D-glucono-1,5-lactone	Alistipes	0.387917	0.0133867	*	0.0669336
Organo oxygen compounds	N-Acetylmannosamine	Fusobacterium	-0.431601	0.00542318	**	0.0228671
Organo oxygen compounds	N-Acetylmannosamine	Parabacteroides	-0.552371	0.000219422	***	0.00109711
Organo oxygen compounds	N-Acetylmannosamine	Escherichia-Shigella	-0.343543	0.0299766	*	0.0749416
Organo oxygen compounds	N-Acetylmannosamine	Phascolarctobacterium	-0.468315	0.00230668	**	0.0115334
Organo oxygen compounds	D-Glucuronic acid	Escherichia-Shigella	-0.385384	0.0140578	*	0.0702891
Organo oxygen compounds	D-Glucuronic acid	Clostridium_sensu_stricto_1	-0.385366	0.0145938	*	0.0729691
Organo oxygen compounds	L-Iditol	Fusobacterium	-0.407018	0.00914685	**	0.0228671
Organo oxygen compounds	L-Iditol	Lachnoclostridium	-0.411839	0.0082801	**	0.0414005
Steroids and steroid derivatives	Testosterone sulfate	Lachnoclostridium	0.404991	0.00953391	**	0.0891245
Steroids and steroid derivatives	Testosterone sulfate	Lachnospira	0.407129	0.00959606	**	0.0191921
Steroids and steroid derivatives	Solanidine	Phascolarctobacterium	0.390919	0.0126267	*	0.126267
Steroids and steroid derivatives	cholesteryl sulfate	Clostridium_sensu_stricto_1	0.332458	0.0366191	*	0.366191
Steroids and steroid derivatives	cholesteryl sulfate	Ruminococcus	0.35602	0.0241512	*	0.241512
Steroids and steroid derivatives	cholesteryl sulfate	Alistipes	0.315212	0.0475703	*	0.0951405
Steroids and steroid derivatives	Ursodeoxycholic acid	Prevotella	0.394953	0.0116635	*	0.0583173
Steroids and steroid derivatives	Mesterolone	Blautia	0.333208	0.0361779	*	0.361779
Steroids and steroid derivatives	Mesterolone	Lachnoclostridium	0.350204	0.0267373	*	0.0891245
Steroids and steroid derivatives	Mesterolone	Romboutsia	0.341573	0.0309945	*	0.309945
Steroids and steroid derivatives	Mesterolone	Lachnospira	0.456285	0.00337779	**	0.0112593
Steroids and steroid derivatives	Calcitriol	Prevotella	0.312022	0.0499878	*	0.12497
Steroids and steroid derivatives	Estrone sulfate	Lachnospira	0.494184	0.00136354	**	0.00681768
Steroids and steroid derivatives	Estrone sulfate	Fusicatenibacter	0.331144	0.0374019	*	0.187009
Steroids and steroid derivatives	Estrone sulfate	Parasutterella	0.341605	0.0309777	*	0.21933
Steroids and steroid derivatives	Estriol	Parasutterella	0.312708	0.0494597	*	0.21933
Steroids and steroid derivatives	7-Ketodeoxycholic acid	Prevotella	-0.355082	0.0245536	*	0.0818454
Steroids and steroid derivatives	7-Ketodeoxycholic acid	Agathobacter	-0.314634	0.0484726	*	0.484726
Steroids and steroid derivatives	7-Ketodeoxycholic acid	Alistipes	-0.402646	0.00999909	**	0.0333303
Steroids and steroid derivatives	Testosterone sulfate	Alistipes	-0.404897	0.00955216	**	0.0333303
Steroids and steroid derivatives	cholesteryl sulfate	Fusobacterium	-0.38253	0.014848	*	0.14848
Steroids and steroid derivatives	Ursodeoxycholic acid	Bacteroides	-0.448218	0.00404862	**	0.0404862
Steroids and steroid derivatives	Ursodeoxycholic acid	Lachnoclostridium	-0.369717	0.0188732	*	0.0891245
Steroids and steroid derivatives	Ursodeoxycholic acid	Lachnospira	-0.424015	0.00681011	**	0.0170253
Steroids and steroid derivatives	Mesterolone	Prevotella	-0.420845	0.00684864	**	0.0583173
Steroids and steroid derivatives	Mesterolone	Alistipes	-0.427131	0.00598089	**	0.0333303
Steroids and steroid derivatives	Calcitriol	Megamonas	-0.318574	0.0456146	*	0.456146
Steroids and steroid derivatives	Calcitriol	Lachnospira	-0.542589	0.000368522	***	0.00368522
Steroids and steroid derivatives	Estrone sulfate	Alistipes	-0.335851	0.0341138	*	0.0852844
Steroids and steroid derivatives	Trigoneoside Xb	Fusicatenibacter	-0.447842	0.00408248	**	0.0408248
TableS7: Correlation is the correlation height, p-value is the significance of the correlation, Significance is the significance height, where * represents p less than 0.05, ** represents p less than 0.01, and AdjPvalue is the corrected p-value.
